# Supplementary material for: Systematic pharmacology-based strategy to investigate the mechanism of beta-sitosterol for the treatment of rheumarthritis
Source: Front Genet. 2024 Dec 4;15:1507606. doi: 10.3389/fgene.2024.1507606 (PMC11652534; doi:10.3389/fgene.2024.1507606)
Supplement: Supplementary file 2 [file DataSheet3.xlsx]

## Sheet: Sheet1
gene	relationship
MMP2	Beta-sitosterol
SOD2	Beta-sitosterol
MET	Beta-sitosterol
MAPKAPK2	Beta-sitosterol
ELANE	Beta-sitosterol
TEK	Beta-sitosterol
CD1A	Beta-sitosterol
MAOA	Beta-sitosterol
GRB2	Beta-sitosterol
SHBG	Beta-sitosterol
BCHE	Beta-sitosterol
MAPK10	Beta-sitosterol
GSTP1	Beta-sitosterol
CYP19A1	Beta-sitosterol
CMA1	Beta-sitosterol
JAK2	Beta-sitosterol
CASP1	Beta-sitosterol
XIAP	Beta-sitosterol
APOA2	Beta-sitosterol
TYMS	Beta-sitosterol
ITK	Beta-sitosterol
MME	Beta-sitosterol
CCNA2	Beta-sitosterol
GSK3B	Beta-sitosterol
BLVRB	Beta-sitosterol
PPARD	Beta-sitosterol
GSR	Beta-sitosterol
MMP3	Beta-sitosterol
MMP8	Beta-sitosterol
MDM2	Beta-sitosterol
AKT2	Beta-sitosterol
EGFR	Beta-sitosterol
PDE5A	Beta-sitosterol
F10	Beta-sitosterol
METAP2	Beta-sitosterol
CDK2	Beta-sitosterol
PGR	Beta-sitosterol
SEC14L2	Beta-sitosterol
FECH	Beta-sitosterol
PIK3R1	Beta-sitosterol
ALB	Beta-sitosterol
PROCR	Beta-sitosterol
ITGAL	Beta-sitosterol
ZAP70	Beta-sitosterol
TGFB2	Beta-sitosterol
MMP13	Beta-sitosterol
SERPINA1	Beta-sitosterol
MAPK14	Beta-sitosterol
NR1H2	Beta-sitosterol
TGFBR1	Beta-sitosterol
TGM3	Beta-sitosterol
WAS	Beta-sitosterol
CASP7	Beta-sitosterol
GART	Beta-sitosterol
CASP3	Beta-sitosterol
VDR	Beta-sitosterol
PTPN1	Beta-sitosterol
TTR	Beta-sitosterol
DUSP6	Beta-sitosterol
ADAM33	Beta-sitosterol
NQO1	Beta-sitosterol
SYK	Beta-sitosterol
IGF1R	Beta-sitosterol
NOS3	Beta-sitosterol
INSR	Beta-sitosterol
MAP2K1	Beta-sitosterol
HSD11B1	Beta-sitosterol
LCN2	Beta-sitosterol
NR1I2	Beta-sitosterol
AR	Beta-sitosterol
S100A9	Beta-sitosterol
RXRB	Beta-sitosterol
FGFR1	Beta-sitosterol
FABP5	Beta-sitosterol
ESRRA	Beta-sitosterol
HSPA8	Beta-sitosterol
RARB	Beta-sitosterol
DHFR	Beta-sitosterol
NR1I3	Beta-sitosterol
HCK	Beta-sitosterol
MTHFD1	Beta-sitosterol
GC	Beta-sitosterol
CTSB	Beta-sitosterol
KIT	Beta-sitosterol
F2	Beta-sitosterol
CYP2C9	Beta-sitosterol
CTSK	Beta-sitosterol
BMP2	Beta-sitosterol
ESR1	Beta-sitosterol
CHIT1	Beta-sitosterol
MMP12	Beta-sitosterol
HMGCR	Beta-sitosterol
NR3C2	Beta-sitosterol
HMOX1	Beta-sitosterol
CRABP2	Beta-sitosterol
MAPK1	Beta-sitosterol
PGF	Beta-sitosterol
MAPK8	Beta-sitosterol
AKR1B1	Beta-sitosterol
HSP90AB1	Beta-sitosterol
SRC	Beta-sitosterol
DPEP1	Beta-sitosterol
PRKCQ	Beta-sitosterol
ADAM17	Beta-sitosterol
REN	Beta-sitosterol
AGXT	Beta-sitosterol
ESR2	Beta-sitosterol
EPHB4	Beta-sitosterol
LTA4H	Beta-sitosterol
DCK	Beta-sitosterol
NR1H3	Beta-sitosterol
PTPN11	Beta-sitosterol
PLK1	Beta-sitosterol
DPP4	Beta-sitosterol
PLA2G2A	Beta-sitosterol
PPARG	Beta-sitosterol
NR3C1	Beta-sitosterol
CSK	Beta-sitosterol
CTSS	Beta-sitosterol
FGFR2	Beta-sitosterol
PDPK1	Beta-sitosterol
PPIA	Beta-sitosterol
ANXA5	Beta-sitosterol
CCL24	Beta-sitosterol
HSP90AA1	Beta-sitosterol
PARP1	Beta-sitosterol
KDR	Beta-sitosterol
RARA	Beta-sitosterol
PPARA	Beta-sitosterol
RORA	Beta-sitosterol
RBP4	Beta-sitosterol
IL2	Beta-sitosterol
BCL2L1	Beta-sitosterol
ADK	Beta-sitosterol
CA2	Beta-sitosterol
NR1H4	Beta-sitosterol
JAK3	Beta-sitosterol
TTPA	Beta-sitosterol
CA1	Beta-sitosterol
DHODH	Beta-sitosterol
MMP9	Beta-sitosterol

## Sheet: Sheet2
Gene Symbol	Description
PTPN22	Protein Tyrosine Phosphatase Non-Receptor Type 22
IL10	Interleukin 10
IL6	Interleukin 6
HLA-DRB1	Major Histocompatibility Complex, Class II, DR Beta 1
TNF	Tumor Necrosis Factor
STAT4	Signal Transducer And Activator Of Transcription 4
SLC22A4	Solute Carrier Family 22 Member 4
CIITA	Class II Major Histocompatibility Complex Transactivator
IRF5	Interferon Regulatory Factor 5
IL2RA	Interleukin 2 Receptor Subunit Alpha
MIR146A	MicroRNA 146a
MIF	Macrophage Migration Inhibitory Factor
NFKBIL1	NFKB Inhibitor Like 1
CD244	CD244 Molecule
HLA-B	Major Histocompatibility Complex, Class I, B
IL2RB	Interleukin 2 Receptor Subunit Beta
MIR155	MicroRNA 155
TLR1	Toll Like Receptor 1
PSTPIP1	Proline-Serine-Threonine Phosphatase Interacting Protein 1
LTA	Lymphotoxin Alpha
MIR132	MicroRNA 132
LACC1	Laccase Domain Containing 1
MIR150	MicroRNA 150
CHRNG	Cholinergic Receptor Nicotinic Gamma Subunit
IL1B	Interleukin 1 Beta
CRP	C-Reactive Protein
PTPN2	Protein Tyrosine Phosphatase Non-Receptor Type 2
PADI4	Peptidyl Arginine Deiminase 4
CD247	CD247 Molecule
IL17A	Interleukin 17A
ANKRD55	Ankyrin Repeat Domain 55
CTLA4	Cytotoxic T-Lymphocyte Associated Protein 4
TNFRSF1A	TNF Receptor Superfamily Member 1A
NOD2	Nucleotide Binding Oligomerization Domain Containing 2
NLRP1	NLR Family Pyrin Domain Containing 1
MMP3	Matrix Metallopeptidase 3
IL1RN	Interleukin 1 Receptor Antagonist
SYK	Spleen Associated Tyrosine Kinase
CCR6	C-C Motif Chemokine Receptor 6
TNFRSF1B	TNF Receptor Superfamily Member 1B
IL18	Interleukin 18
MEFV	MEFV Innate Immunity Regulator, Pyrin
IL2	Interleukin 2
TLR4	Toll Like Receptor 4
IL1A	Interleukin 1 Alpha
FAS	Fas Cell Surface Death Receptor
TNFSF11	TNF Superfamily Member 11
MMP1	Matrix Metallopeptidase 1
HLA-DQB1	Major Histocompatibility Complex, Class II, DQ Beta 1
COMP	Cartilage Oligomeric Matrix Protein
IL1R1	Interleukin 1 Receptor Type 1
IL4	Interleukin 4
CXCL8	C-X-C Motif Chemokine Ligand 8
FCRL3	Fc Receptor Like 3
ACP5	Acid Phosphatase 5, Tartrate Resistant
TRAF1	TNF Receptor Associated Factor 1
IFNG	Interferon Gamma
PTGS2	Prostaglandin-Endoperoxide Synthase 2
TNFRSF11B	TNF Receptor Superfamily Member 11b
IL23R	Interleukin 23 Receptor
CD40	CD40 Molecule
CCL2	C-C Motif Chemokine Ligand 2
MMP13	Matrix Metallopeptidase 13
SAA1	Serum Amyloid A1
COPA	COPI Coat Complex Subunit Alpha
IL1RAPL2	Interleukin 1 Receptor Accessory Protein Like 2
MACIR	Macrophage Immunometabolism Regulator
FCGR2A	Fc Gamma Receptor IIa
MMP9	Matrix Metallopeptidase 9
COL2A1	Collagen Type II Alpha 1 Chain
MTHFR	Methylenetetrahydrofolate Reductase
FCGR3B	Fc Gamma Receptor IIIb
TIMP1	TIMP Metallopeptidase Inhibitor 1
TLR2	Toll Like Receptor 2
BLK	BLK Proto-Oncogene, Src Family Tyrosine Kinase
IL6ST	Interleukin 6 Cytokine Family Signal Transducer
VCAM1	Vascular Cell Adhesion Molecule 1
VEGFA	Vascular Endothelial Growth Factor A
IL15	Interleukin 15
FCGR3A	Fc Gamma Receptor IIIa
FOXP3	Forkhead Box P3
S100A9	S100 Calcium Binding Protein A9
SLC11A1	Solute Carrier Family 11 Member 1
SERPINH1	Serpin Family H Member 1
CD40LG	CD40 Ligand
FASLG	Fas Ligand
MMP2	Matrix Metallopeptidase 2
ICAM1	Intercellular Adhesion Molecule 1
NLRP3	NLR Family Pyrin Domain Containing 3
HMGB1	High Mobility Group Box 1
SPP1	Secreted Phosphoprotein 1
TTR	Transthyretin
TNIP1	TNFAIP3 Interacting Protein 1
IL13	Interleukin 13
STAT3	Signal Transducer And Activator Of Transcription 3
PDCD1	Programmed Cell Death 1
RELN	Reelin
HSPD1	Heat Shock Protein Family D (Hsp60) Member 1
BGLAP	Bone Gamma-Carboxyglutamate Protein
IL7	Interleukin 7
CSF2	Colony Stimulating Factor 2
TNFAIP3	TNF Alpha Induced Protein 3
IL6R	Interleukin 6 Receptor
CCR5	C-C Motif Chemokine Receptor 5
FCGR2B	Fc Gamma Receptor IIb
MAFB	MAF BZIP Transcription Factor B
IL21	Interleukin 21
HLA-DQA1	Major Histocompatibility Complex, Class II, DQ Alpha 1
CD79A	CD79a Molecule
S100A12	S100 Calcium Binding Protein A12
SELE	Selectin E
S100A8	S100 Calcium Binding Protein A8
HP	Haptoglobin
CSF1	Colony Stimulating Factor 1
CCR1	C-C Motif Chemokine Receptor 1
HLA-C	Major Histocompatibility Complex, Class I, C
MBL2	Mannose Binding Lectin 2
TGFB1	Transforming Growth Factor Beta 1
ITGAM	Integrin Subunit Alpha M
FLG	Filaggrin
CCL5	C-C Motif Chemokine Ligand 5
REL	REL Proto-Oncogene, NF-KB Subunit
MMP14	Matrix Metallopeptidase 14
CXCL10	C-X-C Motif Chemokine Ligand 10
CD4	CD4 Molecule
IL23A	Interleukin 23 Subunit Alpha
TNFRSF11A	TNF Receptor Superfamily Member 11a
ADAM17	ADAM Metallopeptidase Domain 17
NFKB1	Nuclear Factor Kappa B Subunit 1
PRTN3	Proteinase 3
TNFSF13B	TNF Superfamily Member 13b
GPI	Glucose-6-Phosphate Isomerase
FSTL1	Follistatin Like 1
MMP12	Matrix Metallopeptidase 12
CCL3	C-C Motif Chemokine Ligand 3
HLA-DPB1	Major Histocompatibility Complex, Class II, DP Beta 1
TAGAP	T Cell Activation RhoGTPase Activating Protein
TNFAIP6	TNF Alpha Induced Protein 6
PTGS1	Prostaglandin-Endoperoxide Synthase 1
BTNL2	Butyrophilin Like 2
MICA	MHC Class I Polypeptide-Related Sequence A
CPT2	Carnitine Palmitoyltransferase 2
IL10RA	Interleukin 10 Receptor Subunit Alpha
ITGAV	Integrin Subunit Alpha V
CCR2	C-C Motif Chemokine Receptor 2
SLC19A1	Solute Carrier Family 19 Member 1
MMP8	Matrix Metallopeptidase 8
IFNB1	Interferon Beta 1
NOS2	Nitric Oxide Synthase 2
ADIPOQ	Adiponectin, C1Q And Collagen Domain Containing
IL17RA	Interleukin 17 Receptor A
CD28	CD28 Molecule
CAT	Catalase
NFKBIA	NFKB Inhibitor Alpha
MAPK14	Mitogen-Activated Protein Kinase 14
OLAH	Oleoyl-ACP Hydrolase
SIAE	Sialic Acid Acetylesterase
RELB	RELB Proto-Oncogene, NF-KB Subunit
ACAN	Aggrecan
MAPK1	Mitogen-Activated Protein Kinase 1
IL37	Interleukin 37
CHI3L1	Chitinase 3 Like 1
HSPA4	Heat Shock Protein Family A (Hsp70) Member 4
CD44	CD44 Molecule (Indian Blood Group)
MPO	Myeloperoxidase
IL12B	Interleukin 12B
LTF	Lactotransferrin
ATIC	5-Aminoimidazole-4-Carboxamide Ribonucleotide Formyltransferase/IMP Cyclohydrolase
STEAP4	STEAP4 Metalloreductase
CXCL12	C-X-C Motif Chemokine Ligand 12
TNFRSF13C	TNF Receptor Superfamily Member 13C
IRAK1	Interleukin 1 Receptor Associated Kinase 1
HLA-DMA	Major Histocompatibility Complex, Class II, DM Alpha
ICOSLG	Inducible T Cell Costimulator Ligand
PHF19	PHD Finger Protein 19
PIK3CG	Phosphatidylinositol-4,5-Bisphosphate 3-Kinase Catalytic Subunit Gamma
CTSK	Cathepsin K
MICB	MHC Class I Polypeptide-Related Sequence B
HSPA5	Heat Shock Protein Family A (Hsp70) Member 5
CARD8	Caspase Recruitment Domain Family Member 8
TFRC	Transferrin Receptor
TRAF6	TNF Receptor Associated Factor 6
JUN	Jun Proto-Oncogene, AP-1 Transcription Factor Subunit
ADAMTS4	ADAM Metallopeptidase With Thrombospondin Type 1 Motif 4
OSM	Oncostatin M
PTPRC	Protein Tyrosine Phosphatase Receptor Type C
BSG	Basigin (Ok Blood Group)
SERPINA3	Serpin Family A Member 3
CD80	CD80 Molecule
CXCR3	C-X-C Motif Chemokine Receptor 3
STAT1	Signal Transducer And Activator Of Transcription 1
BST1	Bone Marrow Stromal Cell Antigen 1
CCR3	C-C Motif Chemokine Receptor 3
MAPK8	Mitogen-Activated Protein Kinase 8
ITGB2	Integrin Subunit Beta 2
RETN	Resistin
C4A	Complement C4A (Rodgers Blood Group)
CD36	CD36 Molecule
HLA-DMB	Major Histocompatibility Complex, Class II, DM Beta
ALB	Albumin
BMP6	Bone Morphogenetic Protein 6
TLR3	Toll Like Receptor 3
DHODH	Dihydroorotate Dehydrogenase (Quinone)
CLEC16A	C-Type Lectin Domain Containing 16A
APOH	Apolipoprotein H
CR1	Complement C3b/C4b Receptor 1 (Knops Blood Group)
DDX39B	DExD-Box Helicase 39B
PPP1CA	Protein Phosphatase 1 Catalytic Subunit Alpha
FOLR2	Folate Receptor Beta
CSF1R	Colony Stimulating Factor 1 Receptor
HFE	Homeostatic Iron Regulator
CXCL1	C-X-C Motif Chemokine Ligand 1
TLR9	Toll Like Receptor 9
B2M	Beta-2-Microglobulin
PLA2G2A	Phospholipase A2 Group IIA
CCL20	C-C Motif Chemokine Ligand 20
CXCR4	C-X-C Motif Chemokine Receptor 4
ELANE	Elastase, Neutrophil Expressed
SH2D1A	SH2 Domain Containing 1A
PRG4	Proteoglycan 4
NAMPT	Nicotinamide Phosphoribosyltransferase
NR4A2	Nuclear Receptor Subfamily 4 Group A Member 2
CCRL2	C-C Motif Chemokine Receptor Like 2
ANXA5	Annexin A5
NR3C1	Nuclear Receptor Subfamily 3 Group C Member 1
PADI2	Peptidyl Arginine Deiminase 2
IL16	Interleukin 16
CRH	Corticotropin Releasing Hormone
PPP1CB	Protein Phosphatase 1 Catalytic Subunit Beta
BTLA	B And T Lymphocyte Associated
IL11	Interleukin 11
TNFRSF6B	TNF Receptor Superfamily Member 6b
PRRC2A	Proline Rich Coiled-Coil 2A
TIMP2	TIMP Metallopeptidase Inhibitor 2
GZMB	Granzyme B
CXCR5	C-X-C Motif Chemokine Receptor 5
CX3CR1	C-X3-C Motif Chemokine Receptor 1
SAA4	Serum Amyloid A4, Constitutive
CCN6	Cellular Communication Network Factor 6
CCR7	C-C Motif Chemokine Receptor 7
PPP1CC	Protein Phosphatase 1 Catalytic Subunit Gamma
CILP	Cartilage Intermediate Layer Protein
ANXA1	Annexin A1
TNFRSF10A	TNF Receptor Superfamily Member 10a
HTRA1	HtrA Serine Peptidase 1
AGER	Advanced Glycosylation End-Product Specific Receptor
CD69	CD69 Molecule
FOS	Fos Proto-Oncogene, AP-1 Transcription Factor Subunit
JAM3	Junctional Adhesion Molecule 3
IL22	Interleukin 22
MAP3K8	Mitogen-Activated Protein Kinase Kinase Kinase 8
IL10RB	Interleukin 10 Receptor Subunit Beta
ALOX5	Arachidonate 5-Lipoxygenase
LRRK2	Leucine Rich Repeat Kinase 2
CD86	CD86 Molecule
CCL4	C-C Motif Chemokine Ligand 4
TNFSF13	TNF Superfamily Member 13
TAP2	Transporter 2, ATP Binding Cassette Subfamily B Member
FPGS	Folylpolyglutamate Synthase
CX3CL1	C-X3-C Motif Chemokine Ligand 1
ANKH	ANKH Inorganic Pyrophosphate Transport Regulator
AP4B1-AS1	AP4B1 Antisense RNA 1
IL32	Interleukin 32
CXCL9	C-X-C Motif Chemokine Ligand 9
IL18R1	Interleukin 18 Receptor 1
ENO1	Enolase 1
ZFP36	ZFP36 Ring Finger Protein
ERAP1	Endoplasmic Reticulum Aminopeptidase 1
JAK3	Janus Kinase 3
SELL	Selectin L
LIF	LIF Interleukin 6 Family Cytokine
TRB	T Cell Receptor Beta Locus
CTSB	Cathepsin B
ITGA4	Integrin Subunit Alpha 4
CXCL5	C-X-C Motif Chemokine Ligand 5
CAST	Calpastatin
CCR4	C-C Motif Chemokine Receptor 4
RIPK1	Receptor Interacting Serine/Threonine Kinase 1
CD5	CD5 Molecule
ABCB1	ATP Binding Cassette Subfamily B Member 1
CTSG	Cathepsin G
SYVN1	Synoviolin 1
GNAQ	G Protein Subunit Alpha Q
NPSR1	Neuropeptide S Receptor 1
SIGLEC1	Sialic Acid Binding Ig Like Lectin 1
TNFRSF9	TNF Receptor Superfamily Member 9
SOCS1	Suppressor Of Cytokine Signaling 1
HAS1	Hyaluronan Synthase 1
SOCS3	Suppressor Of Cytokine Signaling 3
SRF	Serum Response Factor
SAA2	Serum Amyloid A2
DHFR	Dihydrofolate Reductase
ADORA3	Adenosine A3 Receptor
FCGR1A	Fc Gamma Receptor Ia
IKBKB	Inhibitor Of Nuclear Factor Kappa B Kinase Subunit Beta
RELA	RELA Proto-Oncogene, NF-KB Subunit
DEK	DEK Proto-Oncogene
LTBR	Lymphotoxin Beta Receptor
ITGAL	Integrin Subunit Alpha L
CDH11	Cadherin 11
PRSS2	Serine Protease 2
IL18BP	Interleukin 18 Binding Protein
TNFSF14	TNF Superfamily Member 14
HOTAIR	HOX Transcript Antisense RNA
CHUK	Component Of Inhibitor Of Nuclear Factor Kappa B Kinase Complex
LECT2	Leukocyte Cell Derived Chemotaxin 2
KLRK1	Killer Cell Lectin Like Receptor K1
PRKCD	Protein Kinase C Delta
H19	H19 Imprinted Maternally Expressed Transcript
HGD	Homogentisate 1,2-Dioxygenase
IFNGR1	Interferon Gamma Receptor 1
C5	Complement C5
CCL21	C-C Motif Chemokine Ligand 21
ZNF334	Zinc Finger Protein 334
WAS	WASP Actin Nucleation Promoting Factor
PLA2G10	Phospholipase A2 Group X
PLB1	Phospholipase B1
CSF3	Colony Stimulating Factor 3
IL36RN	Interleukin 36 Receptor Antagonist
HAPLN1	Hyaluronan And Proteoglycan Link Protein 1
IL26	Interleukin 26
GOLGB1	Golgin B1
TNFRSF4	TNF Receptor Superfamily Member 4
FPR2	Formyl Peptide Receptor 2
VDR	Vitamin D Receptor
IL17B	Interleukin 17B
IL22RA1	Interleukin 22 Receptor Subunit Alpha 1
IL1RAP	Interleukin 1 Receptor Accessory Protein
RASGRP1	RAS Guanyl Releasing Protein 1
GCH1	GTP Cyclohydrolase 1
IL12A	Interleukin 12A
CR2	Complement C3d Receptor 2
TNFRSF18	TNF Receptor Superfamily Member 18
APOB	Apolipoprotein B
CASP10	Caspase 10
MALAT1	Metastasis Associated Lung Adenocarcinoma Transcript 1
CCL18	C-C Motif Chemokine Ligand 18
RAG2	Recombination Activating 2
GPT	Glutamic--Pyruvic Transaminase
GSTM1	Glutathione S-Transferase Mu 1
TP53	Tumor Protein P53
INS	Insulin
PSMB9	Proteasome 20S Subunit Beta 9
SNHG29	Small Nucleolar RNA Host Gene 29
ZFAS1	ZNFX1 Antisense RNA 1
IGKC	Immunoglobulin Kappa Constant
ICOS	Inducible T Cell Costimulator
SFTPD	Surfactant Protein D
HPRT1	Hypoxanthine Phosphoribosyltransferase 1
MVK	Mevalonate Kinase
UCA1	Urothelial Cancer Associated 1
HMGB2	High Mobility Group Box 2
ACE	Angiotensin I Converting Enzyme
PIK3CD	Phosphatidylinositol-4,5-Bisphosphate 3-Kinase Catalytic Subunit Delta
TNFSF4	TNF Superfamily Member 4
TPMT	Thiopurine S-Methyltransferase
ACTA2	Actin Alpha 2, Smooth Muscle
IL17F	Interleukin 17F
ERAP2	Endoplasmic Reticulum Aminopeptidase 2
TLR7	Toll Like Receptor 7
CASP1	Caspase 1
ETS1	ETS Proto-Oncogene 1, Transcription Factor
PLA2G7	Phospholipase A2 Group VII
BMP2	Bone Morphogenetic Protein 2
VWF	Von Willebrand Factor
FN1	Fibronectin 1
MYD88	MYD88 Innate Immune Signal Transduction Adaptor
SUPT20H	SPT20 Homolog, SAGA Complex Component
TREX1	Three Prime Repair Exonuclease 1
MMP19	Matrix Metallopeptidase 19
CARD14	Caspase Recruitment Domain Family Member 14
ANGPT2	Angiopoietin 2
SLC22A5	Solute Carrier Family 22 Member 5
IL3	Interleukin 3
HLA-A	Major Histocompatibility Complex, Class I, A
FBN1	Fibrillin 1
GSTP1	Glutathione S-Transferase Pi 1
PRL	Prolactin
NLRP12	NLR Family Pyrin Domain Containing 12
IFIH1	Interferon Induced With Helicase C Domain 1
ELMO2	Engulfment And Cell Motility 2
CXCL13	C-X-C Motif Chemokine Ligand 13
PTGES	Prostaglandin E Synthase
SNHG28	Small Nucleolar RNA Host Gene 28
ADA	Adenosine Deaminase
CFI	Complement Factor I
IL33	Interleukin 33
MMP7	Matrix Metallopeptidase 7
LEP	Leptin
TYMS	Thymidylate Synthetase
MYC	MYC Proto-Oncogene, BHLH Transcription Factor
DNASE1L3	Deoxyribonuclease 1 Like 3
TF	Transferrin
HAMP	Hepcidin Antimicrobial Peptide
MECP2	Methyl-CpG Binding Protein 2
MMP10	Matrix Metallopeptidase 10
PON1	Paraoxonase 1
AIRE	Autoimmune Regulator
FBXL19-AS1	FBXL19 Antisense RNA 1
RAG1	Recombination Activating 1
PXK	PX Domain Containing Serine/Threonine Kinase Like
IGF1	Insulin Like Growth Factor 1
DNASE1	Deoxyribonuclease 1
HGF	Hepatocyte Growth Factor
PPARG	Peroxisome Proliferator Activated Receptor Gamma
TFR2	Transferrin Receptor 2
PTH	Parathyroid Hormone
CALCA	Calcitonin Related Polypeptide Alpha
GHRL	Ghrelin And Obestatin Prepropeptide
IL4R	Interleukin 4 Receptor
IRF4	Interferon Regulatory Factor 4
C4B	Complement C4B (Chido Blood Group)
KIT	KIT Proto-Oncogene, Receptor Tyrosine Kinase
HLA-G	Major Histocompatibility Complex, Class I, G
TYK2	Tyrosine Kinase 2
CD8A	CD8a Molecule
TNFRSF13B	TNF Receptor Superfamily Member 13B
COL1A1	Collagen Type I Alpha 1 Chain
CCN2	Cellular Communication Network Factor 2
TNFSF12	TNF Superfamily Member 12
ENG	Endoglin
SMAD3	SMAD Family Member 3
DPP4	Dipeptidyl Peptidase 4
ADA2	Adenosine Deaminase 2
CD58	CD58 Molecule
LBR	Lamin B Receptor
COL11A1	Collagen Type XI Alpha 1 Chain
BCL2	BCL2 Apoptosis Regulator
IL19	Interleukin 19
UBE2L3	Ubiquitin Conjugating Enzyme E2 L3
CDKN1A	Cyclin Dependent Kinase Inhibitor 1A
FGFR1	Fibroblast Growth Factor Receptor 1
P4HA2	Prolyl 4-Hydroxylase Subunit Alpha 2
APOA1	Apolipoprotein A1
PLA2G4A	Phospholipase A2 Group IVA
CYP2C19	Cytochrome P450 Family 2 Subfamily C Member 19
MUC5B	Mucin 5B, Oligomeric Mucus/Gel-Forming
GC	GC Vitamin D Binding Protein
NAT2	N-Acetyltransferase 2
IMPDH2	Inosine Monophosphate Dehydrogenase 2
FGF2	Fibroblast Growth Factor 2
BANK1	B Cell Scaffold Protein With Ankyrin Repeats 1
JAZF1	JAZF Zinc Finger 1
MUC1	Mucin 1, Cell Surface Associated
BTK	Bruton Tyrosine Kinase
COX5A	Cytochrome C Oxidase Subunit 5A
CD19	CD19 Molecule
HJV	Hemojuvelin BMP Co-Receptor
HLA-DRA	Major Histocompatibility Complex, Class II, DR Alpha
PRKCQ	Protein Kinase C Theta
NFKB2	Nuclear Factor Kappa B Subunit 2
IL5	Interleukin 5
SLC40A1	Solute Carrier Family 40 Member 1
P2RX7	Purinergic Receptor P2X 7
POMC	Proopiomelanocortin
NOS3	Nitric Oxide Synthase 3
CYP2C9	Cytochrome P450 Family 2 Subfamily C Member 9
CDK6	Cyclin Dependent Kinase 6
CYP1A2	Cytochrome P450 Family 1 Subfamily A Member 2
LRBA	LPS Responsive Beige-Like Anchor Protein
JAK2	Janus Kinase 2
F2	Coagulation Factor II, Thrombin
DCLRE1C	DNA Cross-Link Repair 1C
CD226	CD226 Molecule
TH	Tyrosine Hydroxylase
CCN1	Cellular Communication Network Factor 1
COL11A2	Collagen Type XI Alpha 2 Chain
TGFBR2	Transforming Growth Factor Beta Receptor 2
ADRB2	Adrenoceptor Beta 2
DKK1	Dickkopf WNT Signaling Pathway Inhibitor 1
ADAMTS5	ADAM Metallopeptidase With Thrombospondin Type 1 Motif 5
ADGRE5	Adhesion G Protein-Coupled Receptor E5
ADAMTS12	ADAM Metallopeptidase With Thrombospondin Type 1 Motif 12
MIF-AS1	MIF Antisense RNA 1
RUNX1	RUNX Family Transcription Factor 1
MMP15	Matrix Metallopeptidase 15
ESR1	Estrogen Receptor 1
HIF1A	Hypoxia Inducible Factor 1 Subunit Alpha
XDH	Xanthine Dehydrogenase
CFLAR	CASP8 And FADD Like Apoptosis Regulator
CD274	CD274 Molecule
AFF3	ALF Transcription Elongation Factor 3
IGHG2	Immunoglobulin Heavy Constant Gamma 2 (G2m Marker)
IGHM	Immunoglobulin Heavy Constant Mu
IFNA1	Interferon Alpha 1
COL9A3	Collagen Type IX Alpha 3 Chain
OLIG3	Oligodendrocyte Transcription Factor 3
KIF5A	Kinesin Family Member 5A
MIR22	MicroRNA 22
OPRM1	Opioid Receptor Mu 1
CSN1S1	Casein Alpha S1
IL6-AS1	IL6 Antisense RNA 1
TNFRSF14	TNF Receptor Superfamily Member 14
HLA-DQA2	Major Histocompatibility Complex, Class II, DQ Alpha 2
CD14	CD14 Molecule
TRPV1	Transient Receptor Potential Cation Channel Subfamily V Member 1
CCL11	C-C Motif Chemokine Ligand 11
ICAM3	Intercellular Adhesion Molecule 3
UBA1	Ubiquitin Like Modifier Activating Enzyme 1
BPI	Bactericidal Permeability Increasing Protein
IRF1	Interferon Regulatory Factor 1
PDE4A	Phosphodiesterase 4A
MS4A1	Membrane Spanning 4-Domains A1
TNFSF10	TNF Superfamily Member 10
SERPINE1	Serpin Family E Member 1
XIAP	X-Linked Inhibitor Of Apoptosis
APOE	Apolipoprotein E
CALR	Calreticulin
SOD1	Superoxide Dismutase 1
BIRC5	Baculoviral IAP Repeat Containing 5
CP	Ceruloplasmin
HSPA8	Heat Shock Protein Family A (Hsp70) Member 8
BCL2L1	BCL2 Like 1
TTC7A	Tetratricopeptide Repeat Domain 7A
CD27	CD27 Molecule
SLC17A5	Solute Carrier Family 17 Member 5
GDF5	Growth Differentiation Factor 5
MTRR	5-Methyltetrahydrofolate-Homocysteine Methyltransferase Reductase
SUMO4	Small Ubiquitin Like Modifier 4
ADAMTS7	ADAM Metallopeptidase With Thrombospondin Type 1 Motif 7
ABCG2	ATP Binding Cassette Subfamily G Member 2 (Junior Blood Group)
MIR140	MicroRNA 140
VIM	Vimentin
TAP1	Transporter 1, ATP Binding Cassette Subfamily B Member
TRIM21	Tripartite Motif Containing 21
MTR	5-Methyltetrahydrofolate-Homocysteine Methyltransferase
HMOX1	Heme Oxygenase 1
ATM	ATM Serine/Threonine Kinase
CD163	CD163 Molecule
ALOX5AP	Arachidonate 5-Lipoxygenase Activating Protein
TGFBR1	Transforming Growth Factor Beta Receptor 1
CCHCR1	Coiled-Coil Alpha-Helical Rod Protein 1
ATRIP	ATR Interacting Protein
ATRIP-TREX1	ATRIP-TREX1 Readthrough
SQSTM1	Sequestosome 1
WIPF1	WAS/WASL Interacting Protein Family Member 1
C3	Complement C3
ENPP1	Ectonucleotide Pyrophosphatase/Phosphodiesterase 1
TLR5	Toll Like Receptor 5
TNFSF15	TNF Superfamily Member 15
HAVCR2	Hepatitis A Virus Cellular Receptor 2
CASP3	Caspase 3
MMEL1	Membrane Metalloendopeptidase Like 1
MTHFD1	Methylenetetrahydrofolate Dehydrogenase, Cyclohydrolase And Formyltetrahydrofolate Synthetase 1
ZAP70	Zeta Chain Of T Cell Receptor Associated Protein Kinase 70
SH2B3	SH2B Adaptor Protein 3
PTX3	Pentraxin 3
PPARA	Peroxisome Proliferator Activated Receptor Alpha
LRP5	LDL Receptor Related Protein 5
CD83	CD83 Molecule
EPO	Erythropoietin
FCAR	Fc Alpha Receptor
BLTP1	Bridge-Like Lipid Transfer Protein Family Member 1
SERPINA1	Serpin Family A Member 1
CEACAM8	CEA Cell Adhesion Molecule 8
COL9A2	Collagen Type IX Alpha 2 Chain
CYP3A4	Cytochrome P450 Family 3 Subfamily A Member 4
TACR3	Tachykinin Receptor 3
DCN	Decorin
SRC	SRC Proto-Oncogene, Non-Receptor Tyrosine Kinase
EGF	Epidermal Growth Factor
RBPJ	Recombination Signal Binding Protein For Immunoglobulin Kappa J Region
CALCR	Calcitonin Receptor
F3	Coagulation Factor III, Tissue Factor
VIP	Vasoactive Intestinal Peptide
JAK1	Janus Kinase 1
CASP8	Caspase 8
TRPV4	Transient Receptor Potential Cation Channel Subfamily V Member 4
TAPBP	TAP Binding Protein
ITGB1	Integrin Subunit Beta 1
GATA3	GATA Binding Protein 3
ITGA2	Integrin Subunit Alpha 2
CXCL16	C-X-C Motif Chemokine Ligand 16
ANGPT1	Angiopoietin 1
EDN1	Endothelin 1
ASPN	Asporin
B3GAT1	Beta-1,3-Glucuronyltransferase 1
MMP17	Matrix Metallopeptidase 17
PLAUR	Plasminogen Activator, Urokinase Receptor
PRKCH	Protein Kinase C Eta
SELP	Selectin P
PTEN	Phosphatase And Tensin Homolog
MIR21	MicroRNA 21
GGH	Gamma-Glutamyl Hydrolase
THBD	Thrombomodulin
LGALS3	Galectin 3
GSTT1	Glutathione S-Transferase Theta 1
TAC1	Tachykinin Precursor 1
SPRED2	Sprouty Related EVH1 Domain Containing 2
HRH2	Histamine Receptor H2
H2AC18	H2A Clustered Histone 18
NPY	Neuropeptide Y
PNP	Purine Nucleoside Phosphorylase
CD2	CD2 Molecule
MRAP	Melanocortin 2 Receptor Accessory Protein
MATN1	Matrilin 1
PIK3R1	Phosphoinositide-3-Kinase Regulatory Subunit 1
AKT1	AKT Serine/Threonine Kinase 1
ATXN2	Ataxin 2
SOD2	Superoxide Dismutase 2
AIF1	Allograft Inflammatory Factor 1
LOC100287329	Uncharacterized LOC100287329
NTAN1	N-Terminal Asparagine Amidase
NFKBIE	NFKB Inhibitor Epsilon
MTOR	Mechanistic Target Of Rapamycin Kinase
COL9A1	Collagen Type IX Alpha 1 Chain
F2RL1	F2R Like Trypsin Receptor 1
CCL19	C-C Motif Chemokine Ligand 19
PRDM1	PR/SET Domain 1
STING1	Stimulator Of Interferon Response CGAMP Interactor 1
TEK	TEK Receptor Tyrosine Kinase
IRF8	Interferon Regulatory Factor 8
TNXB	Tenascin XB
PTPN11	Protein Tyrosine Phosphatase Non-Receptor Type 11
ITPA	Inosine Triphosphatase
RNASEH2B	Ribonuclease H2 Subunit B
CENPB	Centromere Protein B
IL15RA	Interleukin 15 Receptor Subunit Alpha
IL7R	Interleukin 7 Receptor
MIR223	MicroRNA 223
PLAU	Plasminogen Activator, Urokinase
HTR2A	5-Hydroxytryptamine Receptor 2A
IL20	Interleukin 20
PLAT	Plasminogen Activator, Tissue Type
CD55	CD55 Molecule (Cromer Blood Group)
RNPC3	RNA Binding Region (RNP1, RRM) Containing 3
IRAK4	Interleukin 1 Receptor Associated Kinase 4
TNFRSF17	TNF Receptor Superfamily Member 17
SOST	Sclerostin
FGFR3	Fibroblast Growth Factor Receptor 3
LEPQTL1	Leptin, Serum Levels Of
PTGER4	Prostaglandin E Receptor 4
GAS5	Growth Arrest Specific 5
IBSP	Integrin Binding Sialoprotein
NPPB	Natriuretic Peptide B
IGFBP1	Insulin Like Growth Factor Binding Protein 1
AR	Androgen Receptor
MYOM2	Myomesin 2
PARN	Poly(A)-Specific Ribonuclease
LPIN2	Lipin 2
NGF	Nerve Growth Factor
INPP5E	Inositol Polyphosphate-5-Phosphatase E
ESR2	Estrogen Receptor 2
NOTCH4	Notch Receptor 4
PRF1	Perforin 1
HLA-DRB5	Major Histocompatibility Complex, Class II, DR Beta 5
EGFR	Epidermal Growth Factor Receptor
ASAH1	N-Acylsphingosine Amidohydrolase 1
HAVCR1	Hepatitis A Virus Cellular Receptor 1
UBASH3A	Ubiquitin Associated And SH3 Domain Containing A
TNPO3	Transportin 3
CCL13	C-C Motif Chemokine Ligand 13
TACR1	Tachykinin Receptor 1
APOM	Apolipoprotein M
RAD51B	RAD51 Paralog B
FAM167A	Family With Sequence Similarity 167 Member A
NFATC1	Nuclear Factor Of Activated T Cells 1
ADAR	Adenosine Deaminase RNA Specific
IL9	Interleukin 9
TSBP1	Testis Expressed Basic Protein 1
PSMB8	Proteasome 20S Subunit Beta 8
PARP1	Poly(ADP-Ribose) Polymerase 1
FCER2	Fc Epsilon Receptor II
ATG5	Autophagy Related 5
KITLG	KIT Ligand
IL27	Interleukin 27
HLA-DQB2	Major Histocompatibility Complex, Class II, DQ Beta 2
TYR	Tyrosinase
FLT1	Fms Related Receptor Tyrosine Kinase 1
IL21R	Interleukin 21 Receptor
FGF1	Fibroblast Growth Factor 1
GZMA	Granzyme A
ALPL	Alkaline Phosphatase, Biomineralization Associated
PECAM1	Platelet And Endothelial Cell Adhesion Molecule 1
TREM1	Triggering Receptor Expressed On Myeloid Cells 1
MDM2	MDM2 Proto-Oncogene
NOD1	Nucleotide Binding Oligomerization Domain Containing 1
FGFR2	Fibroblast Growth Factor Receptor 2
S100A4	S100 Calcium Binding Protein A4
COG6	Component Of Oligomeric Golgi Complex 6
SMAD2	SMAD Family Member 2
HLA-DOA	Major Histocompatibility Complex, Class II, DO Alpha
IL12RB1	Interleukin 12 Receptor Subunit Beta 1
U2AF1	U2 Small Nuclear RNA Auxiliary Factor 1
CST3	Cystatin C
STAT5B	Signal Transducer And Activator Of Transcription 5B
MIR125A	MicroRNA 125a
BRD2	Bromodomain Containing 2
PIP4K2C	Phosphatidylinositol-5-Phosphate 4-Kinase Type 2 Gamma
LGALS9	Galectin 9
SIRT1	Sirtuin 1
MIR499A	MicroRNA 499a
SERPINC1	Serpin Family C Member 1
IDO1	Indoleamine 2,3-Dioxygenase 1
NTRK1	Neurotrophic Receptor Tyrosine Kinase 1
CAV1	Caveolin 1
KIR2DS2	Killer Cell Immunoglobulin Like Receptor, Two Ig Domains And Short Cytoplasmic Tail 2
IL17D	Interleukin 17D
LTB	Lymphotoxin Beta
PYCARD	PYD And CARD Domain Containing
CA2	Carbonic Anhydrase 2
SPTAN1	Spectrin Alpha, Non-Erythrocytic 1
ELN	Elastin
MIR143	MicroRNA 143
WDFY4	WDFY Family Member 4
MIR151A	MicroRNA 151a
RO60	Ro60, Y RNA Binding Protein
LCE3C	Late Cornified Envelope 3C
BDNF	Brain Derived Neurotrophic Factor
ACP1	Acid Phosphatase 1
LCE3B	Late Cornified Envelope 3B
BCL2L11	BCL2 Like 11
KDR	Kinase Insert Domain Receptor
IKBKE	Inhibitor Of Nuclear Factor Kappa B Kinase Subunit Epsilon
CD38	CD38 Molecule
CD1D	CD1d Molecule
SAAL1	Serum Amyloid A Like 1
COL5A2	Collagen Type V Alpha 2 Chain
CD81	CD81 Molecule
CYP19A1	Cytochrome P450 Family 19 Subfamily A Member 1
CD68	CD68 Molecule
ANPEP	Alanyl Aminopeptidase, Membrane
TNFRSF25	TNF Receptor Superfamily Member 25
COL1A2	Collagen Type I Alpha 2 Chain
IL34	Interleukin 34
AMPD1	Adenosine Monophosphate Deaminase 1
TRAF3IP2	TRAF3 Interacting Protein 2
SOX9	SRY-Box Transcription Factor 9
DDR2	Discoidin Domain Receptor Tyrosine Kinase 2
LBP	Lipopolysaccharide Binding Protein
AIM2	Absent In Melanoma 2
MIR126	MicroRNA 126
NEAT1	Nuclear Paraspeckle Assembly Transcript 1
COL10A1	Collagen Type X Alpha 1 Chain
IL1RL2	Interleukin 1 Receptor Like 2
LSM2	LSM2 Homolog, U6 Small Nuclear RNA And MRNA Degradation Associated
NAGLU	N-Acetyl-Alpha-Glucosaminidase
IKBKG	Inhibitor Of Nuclear Factor Kappa B Kinase Regulatory Subunit Gamma
STAT6	Signal Transducer And Activator Of Transcription 6
CARD10	Caspase Recruitment Domain Family Member 10
UNC13D	Unc-13 Homolog D
TRAF2	TNF Receptor Associated Factor 2
CD209	CD209 Molecule
ARID5B	AT-Rich Interaction Domain 5B
IFNGR2	Interferon Gamma Receptor 2
RORC	RAR Related Orphan Receptor C
GSR	Glutathione-Disulfide Reductase
GNAS	GNAS Complex Locus
TLR8	Toll Like Receptor 8
GRN	Granulin Precursor
ADAD1	Adenosine Deaminase Domain Containing 1
GSN	Gelsolin
TIMP3	TIMP Metallopeptidase Inhibitor 3
MBP	Myelin Basic Protein
COMT	Catechol-O-Methyltransferase
EEF1A1	Eukaryotic Translation Elongation Factor 1 Alpha 1
APRT	Adenine Phosphoribosyltransferase
RARRES2	Retinoic Acid Receptor Responder 2
FADD	Fas Associated Via Death Domain
CCL22	C-C Motif Chemokine Ligand 22
TSLP	Thymic Stromal Lymphopoietin
CD70	CD70 Molecule
DNTT	DNA Nucleotidylexotransferase
IFNA2	Interferon Alpha 2
ALOX15	Arachidonate 15-Lipoxygenase
IL24	Interleukin 24
PRDX5	Peroxiredoxin 5
CFH	Complement Factor H
EPCAM	Epithelial Cell Adhesion Molecule
TAB1	TGF-Beta Activated Kinase 1 (MAP3K7) Binding Protein 1
PVT1	Pvt1 Oncogene
GGT1	Gamma-Glutamyltransferase 1
GLA	Galactosidase Alpha
KLRD1	Killer Cell Lectin Like Receptor D1
CCL17	C-C Motif Chemokine Ligand 17
HRH4	Histamine Receptor H4
TBX21	T-Box Transcription Factor 21
ABCC1	ATP Binding Cassette Subfamily C Member 1
LGALS2	Galectin 2
PDGFB	Platelet Derived Growth Factor Subunit B
CTSL	Cathepsin L
AHSG	Alpha 2-HS Glycoprotein
ARL15	ADP Ribosylation Factor Like GTPase 15
CXCR2	C-X-C Motif Chemokine Receptor 2
CCL26	C-C Motif Chemokine Ligand 26
IL1RL1	Interleukin 1 Receptor Like 1
DPEP1	Dipeptidase 1
ITGAX	Integrin Subunit Alpha X
TNFRSF8	TNF Receptor Superfamily Member 8
GBA1	Glucosylceramidase Beta 1
CXCR1	C-X-C Motif Chemokine Receptor 1
RHOA	Ras Homolog Family Member A
LBH	LBH Regulator Of WNT Signaling Pathway
YDJC	YdjC Chitooligosaccharide Deacetylase Homolog
MEG3	Maternally Expressed 3
DUSP22	Dual Specificity Phosphatase 22
IGF2	Insulin Like Growth Factor 2
SLC2A9	Solute Carrier Family 2 Member 9
B3GNT2	UDP-GlcNAc:BetaGal Beta-1,3-N-Acetylglucosaminyltransferase 2
THBS1	Thrombospondin 1
PHTF1	Putative Homeodomain Transcription Factor 1
CD59	CD59 Molecule (CD59 Blood Group)
GUSB	Glucuronidase Beta
NT5E	5'-Nucleotidase Ecto
GTF2I	General Transcription Factor IIi
RBP4	Retinol Binding Protein 4
NLRC4	NLR Family CARD Domain Containing 4
PDGFRB	Platelet Derived Growth Factor Receptor Beta
XBP1	X-Box Binding Protein 1
ADRB3	Adrenoceptor Beta 3
LCK	LCK Proto-Oncogene, Src Family Tyrosine Kinase
TRIP11	Thyroid Hormone Receptor Interactor 11
FCN2	Ficolin 2
IGF1R	Insulin Like Growth Factor 1 Receptor
RSBN1	Round Spermatid Basic Protein 1
CDK4	Cyclin Dependent Kinase 4
HLA-DRB4	Major Histocompatibility Complex, Class II, DR Beta 4
IRF3	Interferon Regulatory Factor 3
ADAM10	ADAM Metallopeptidase Domain 10
MIR34A	MicroRNA 34a
C5AR1	Complement C5a Receptor 1
PLG	Plasminogen
CEBPB	CCAAT Enhancer Binding Protein Beta
DUSP1	Dual Specificity Phosphatase 1
CYP1A1	Cytochrome P450 Family 1 Subfamily A Member 1
PGR	Progesterone Receptor
GJB6	Gap Junction Protein Beta 6
SLAMF1	Signaling Lymphocytic Activation Molecule Family Member 1
HNRNPA2B1	Heterogeneous Nuclear Ribonucleoprotein A2/B1
THPO	Thrombopoietin
CSK	C-Terminal Src Kinase
TGFB2	Transforming Growth Factor Beta 2
LINC01104	Long Intergenic Non-Protein Coding RNA 1104
NFE2L2	NFE2 Like BZIP Transcription Factor 2
IFNG-AS1	IFNG Antisense RNA 1
IGFBP3	Insulin Like Growth Factor Binding Protein 3
TCF3	Transcription Factor 3
RUNX2	RUNX Family Transcription Factor 2
BMP7	Bone Morphogenetic Protein 7
CLU	Clusterin
ELMO1	Engulfment And Cell Motility 1
TEC	Tec Protein Tyrosine Kinase
EP300	E1A Binding Protein P300
LOC102723407	Immunoglobulin Heavy Variable 4-38-2-Like
MAPK10	Mitogen-Activated Protein Kinase 10
FLT3	Fms Related Receptor Tyrosine Kinase 3
KIR2DL3	Killer Cell Immunoglobulin Like Receptor, Two Ig Domains And Long Cytoplasmic Tail 3
AICDA	Activation Induced Cytidine Deaminase
IRF2BP2	Interferon Regulatory Factor 2 Binding Protein 2
AIS2	Autoimmune Susceptibility 2
AIS3	Autoimmune Susceptibility 3 (Vitiligo Specific)
AIS4	Autoimmune Disease, Susceptibility To, 4
ATOD1	Dermatitis, Atopic
ATOD3	Dermatitis, Atopic, 3
ATOD5	Dermatitis, Atopic, 5
ATOD6	Dermatitis, Atopic, 6
ATOD7	Dermatitis, Atopic, Susceptibility To, 7
ATOD8	Dermatitis, Atopic, 8
ATOD9	Dermatitis, Atopic, 9
ADORA2A	Adenosine A2a Receptor
MAP3K14	Mitogen-Activated Protein Kinase Kinase Kinase 14
CXCL2	C-X-C Motif Chemokine Ligand 2
PPIA	Peptidylprolyl Isomerase A
IL1F10	Interleukin 1 Family Member 10
IGHE	Immunoglobulin Heavy Constant Epsilon
PPBP	Pro-Platelet Basic Protein
FTH1	Ferritin Heavy Chain 1
CDK2	Cyclin Dependent Kinase 2
BACH2	BTB Domain And CNC Homolog 2
RPA3	Replication Protein A3
ANGEL2	Angel Homolog 2
VIPR1	Vasoactive Intestinal Peptide Receptor 1
AKT2	AKT Serine/Threonine Kinase 2
HSP90AB1	Heat Shock Protein 90 Alpha Family Class B Member 1
CARD9	Caspase Recruitment Domain Family Member 9
PTHLH	Parathyroid Hormone Like Hormone
TBX1	T-Box Transcription Factor 1
PSORS1C1	Psoriasis Susceptibility 1 Candidate 1
MCL1	MCL1 Apoptosis Regulator, BCL2 Family Member
IL36A	Interleukin 36 Alpha
ANXA2	Annexin A2
FOXO3	Forkhead Box O3
FOXO1	Forkhead Box O1
SLC22A12	Solute Carrier Family 22 Member 12
PLD4	Phospholipase D Family Member 4
SSB	Small RNA Binding Exonuclease Protection Factor La
TMSB4X	Thymosin Beta 4 X-Linked
FRZB	Frizzled Related Protein
HDAC1	Histone Deacetylase 1
MB	Myoglobin
CYP21A2	Cytochrome P450 Family 21 Subfamily A Member 2
SUMO1	Small Ubiquitin Like Modifier 1
KLF12	KLF Transcription Factor 12
EGR1	Early Growth Response 1
TERT	Telomerase Reverse Transcriptase
ADM	Adrenomedullin
HNRNPC	Heterogeneous Nuclear Ribonucleoprotein C
LIN54	Lin-54 DREAM MuvB Core Complex Component
ZNF354A	Zinc Finger Protein 354A
USP50	Ubiquitin Specific Peptidase 50
FRG2C	FSHD Region Gene 2 Family Member C
TGIF1	TGFB Induced Factor Homeobox 1
VAV1	Vav Guanine Nucleotide Exchange Factor 1
LINC02656	Long Intergenic Non-Protein Coding RNA 2656
MET	MET Proto-Oncogene, Receptor Tyrosine Kinase
LPA	Lipoprotein(A)
CDKN2A	Cyclin Dependent Kinase Inhibitor 2A
MIR221	MicroRNA 221
FCN3	Ficolin 3
ERBB3	Erb-B2 Receptor Tyrosine Kinase 3
MAP2K4	Mitogen-Activated Protein Kinase Kinase 4
MAPKAPK2	MAPK Activated Protein Kinase 2
MAP3K7	Mitogen-Activated Protein Kinase Kinase Kinase 7
TAB2	TGF-Beta Activated Kinase 1 (MAP3K7) Binding Protein 2
CREB1	CAMP Responsive Element Binding Protein 1
F5	Coagulation Factor V
CD34	CD34 Molecule
VTN	Vitronectin
TIE1	Tyrosine Kinase With Immunoglobulin Like And EGF Like Domains 1
PPP3CA	Protein Phosphatase 3 Catalytic Subunit Alpha
DNMT1	DNA Methyltransferase 1
WNT1	Wnt Family Member 1
CYP2D6	Cytochrome P450 Family 2 Subfamily D Member 6
KIR2DL2	Killer Cell Immunoglobulin Like Receptor, Two Ig Domains And Long Cytoplasmic Tail 2
DNMT3A	DNA Methyltransferase 3 Alpha
ANGPTL4	Angiopoietin Like 4
MIR17	MicroRNA 17
RTKN2	Rhotekin 2
ETS2	ETS Proto-Oncogene 2, Transcription Factor
IL18RAP	Interleukin 18 Receptor Accessory Protein
IREB2	Iron Responsive Element Binding Protein 2
MMP11	Matrix Metallopeptidase 11
FCGR2C	Fc Gamma Receptor IIc (Gene/Pseudogene)
SLCO1B1	Solute Carrier Organic Anion Transporter Family Member 1B1
LILRB1	Leukocyte Immunoglobulin Like Receptor B1
SAMHD1	SAM And HD Domain Containing Deoxynucleoside Triphosphate Triphosphohydrolase 1
HSPG2	Heparan Sulfate Proteoglycan 2
VEGFC	Vascular Endothelial Growth Factor C
CFTR	CF Transmembrane Conductance Regulator
ADAM15	ADAM Metallopeptidase Domain 15
ELP1	Elongator Acetyltransferase Complex Subunit 1
MAP3K1	Mitogen-Activated Protein Kinase Kinase Kinase 1
SDC3	Syndecan 3
SLAMF7	SLAM Family Member 7
GHSR	Growth Hormone Secretagogue Receptor
CHST11	Carbohydrate Sulfotransferase 11
ALDH2	Aldehyde Dehydrogenase 2 Family Member
IFNL1	Interferon Lambda 1
RIPK2	Receptor Interacting Serine/Threonine Kinase 2
SYNGR1	Synaptogyrin 1
PTPN12	Protein Tyrosine Phosphatase Non-Receptor Type 12
TPO	Thyroid Peroxidase
TNFRSF12A	TNF Receptor Superfamily Member 12A
MIR30A	MicroRNA 30a
BMP5	Bone Morphogenetic Protein 5
CXCR6	C-X-C Motif Chemokine Receptor 6
CHRM3	Cholinergic Receptor Muscarinic 3
SALL3	Spalt Like Transcription Factor 3
PF4	Platelet Factor 4
CCL7	C-C Motif Chemokine Ligand 7
ITLN1	Intelectin 1
CISH	Cytokine Inducible SH2 Containing Protein
FCGRT	Fc Gamma Receptor And Transporter
ICAM2	Intercellular Adhesion Molecule 2
GP1BB	Glycoprotein Ib Platelet Subunit Beta
KIR2DL1	Killer Cell Immunoglobulin Like Receptor, Two Ig Domains And Long Cytoplasmic Tail 1
CLEC3B	C-Type Lectin Domain Family 3 Member B
LERFS	LncRNA Negative Regulator Of Fibroblast-Like Synoviocyte Migration, SYNCRIP Interacting
KRT18	Keratin 18
TXNDC5	Thioredoxin Domain Containing 5
CXCL11	C-X-C Motif Chemokine Ligand 11
PFKM	Phosphofructokinase, Muscle
BMP4	Bone Morphogenetic Protein 4
STAT5A	Signal Transducer And Activator Of Transcription 5A
COL5A1	Collagen Type V Alpha 1 Chain
KRT5	Keratin 5
MAP2K6	Mitogen-Activated Protein Kinase Kinase 6
USH2A	Usherin
LGALS8	Galectin 8
BAG6	BAG Cochaperone 6
SHMT1	Serine Hydroxymethyltransferase 1
XRCC1	X-Ray Repair Cross Complementing 1
IL36G	Interleukin 36 Gamma
YWHAH	Tyrosine 3-Monooxygenase/Tryptophan 5-Monooxygenase Activation Protein Eta
HLA-DPA1	Major Histocompatibility Complex, Class II, DP Alpha 1
TNC	Tenascin C
CYBC1	Cytochrome B-245 Chaperone 1
MSN	Moesin
MC4R	Melanocortin 4 Receptor
MIR483	MicroRNA 483
MIR199A1	MicroRNA 199a-1
F13A1	Coagulation Factor XIII A Chain
TGFB3	Transforming Growth Factor Beta 3
HDAC4	Histone Deacetylase 4
IFI16	Interferon Gamma Inducible Protein 16
LGALS1	Galectin 1
A2M	Alpha-2-Macroglobulin
RAC1	Rac Family Small GTPase 1
LAG3	Lymphocyte Activating 3
ENO2	Enolase 2
CD101	CD101 Molecule
PLCL2	Phospholipase C Like 2
MSH5	MutS Homolog 5
CCL8	C-C Motif Chemokine Ligand 8
MIR16-1	MicroRNA 16-1
ITGA5	Integrin Subunit Alpha 5
TAC3	Tachykinin Precursor 3
UGT1A1	UDP Glucuronosyltransferase Family 1 Member A1
MTNR1B	Melatonin Receptor 1B
IKZF3	IKAROS Family Zinc Finger 3
CNR2	Cannabinoid Receptor 2
CYP17A1	Cytochrome P450 Family 17 Subfamily A Member 1
IRAK3	Interleukin 1 Receptor Associated Kinase 3
GPX3	Glutathione Peroxidase 3
ANXA3	Annexin A3
FAM107A	Family With Sequence Similarity 107 Member A
POU3F1	POU Class 3 Homeobox 1
SPARC	Secreted Protein Acidic And Cysteine Rich
TGM2	Transglutaminase 2
TYRO3	TYRO3 Protein Tyrosine Kinase
ELAVL1	ELAV Like RNA Binding Protein 1
SLAMF6	SLAM Family Member 6
PROCR	Protein C Receptor
RPS6KA4	Ribosomal Protein S6 Kinase A4
MPIG6B	Megakaryocyte And Platelet Inhibitory Receptor G6b
PADI6	Peptidyl Arginine Deiminase 6
SHBG	Sex Hormone Binding Globulin
CALCRL	Calcitonin Receptor Like Receptor
TXN	Thioredoxin
PRKCB	Protein Kinase C Beta
PDE2A	Phosphodiesterase 2A
ZNF774	Zinc Finger Protein 774
TLR6	Toll Like Receptor 6
SUOX	Sulfite Oxidase
TSPO	Translocator Protein
CDKN3	Cyclin Dependent Kinase Inhibitor 3
RNASE3	Ribonuclease A Family Member 3
CAMP	Cathelicidin Antimicrobial Peptide
MIR124-1	MicroRNA 124-1
TNFRSF10B	TNF Receptor Superfamily Member 10b
MAPK3	Mitogen-Activated Protein Kinase 3
FLNB	Filamin B
FCN1	Ficolin 1
HAS2	Hyaluronan Synthase 2
FADS1	Fatty Acid Desaturase 1
VTCN1	V-Set Domain Containing T Cell Activation Inhibitor 1
CD1A	CD1a Molecule
PGF	Placental Growth Factor
SULT1A3	Sulfotransferase Family 1A Member 3
CASP7	Caspase 7
RPLP1	Ribosomal Protein Lateral Stalk Subunit P1
KLRC1	Killer Cell Lectin Like Receptor C1
LEPR	Leptin Receptor
QDPR	Quinoid Dihydropteridine Reductase
RFC1	Replication Factor C Subunit 1
ALPP	Alkaline Phosphatase, Placental
GPSM3	G Protein Signaling Modulator 3
SNRNP70	Small Nuclear Ribonucleoprotein U1 Subunit 70
LPAR1	Lysophosphatidic Acid Receptor 1
HARS1	Histidyl-TRNA Synthetase 1
NCF2	Neutrophil Cytosolic Factor 2
FLI1	Fli-1 Proto-Oncogene, ETS Transcription Factor
IL20RB	Interleukin 20 Receptor Subunit Beta
TGFA	Transforming Growth Factor Alpha
AXL	AXL Receptor Tyrosine Kinase
ARHGEF3	Rho Guanine Nucleotide Exchange Factor 3
CYP21A1P	Cytochrome P450 Family 21 Subfamily A Member 1, Pseudogene
CYCS	Cytochrome C, Somatic
IAPP	Islet Amyloid Polypeptide
S1PR1	Sphingosine-1-Phosphate Receptor 1
HLA-E	Major Histocompatibility Complex, Class I, E
IL17RC	Interleukin 17 Receptor C
FAP	Fibroblast Activation Protein Alpha
COL3A1	Collagen Type III Alpha 1 Chain
CD22	CD22 Molecule
BRAF	B-Raf Proto-Oncogene, Serine/Threonine Kinase
WNT5A	Wnt Family Member 5A
IRX1	Iroquois Homeobox 1
FMOD	Fibromodulin
SPHK1	Sphingosine Kinase 1
C1QA	Complement C1q A Chain
HTR3A	5-Hydroxytryptamine Receptor 3A
ENPP2	Ectonucleotide Pyrophosphatase/Phosphodiesterase 2
CCL3L1	C-C Motif Chemokine Ligand 3 Like 1
PHRF1	PHD And Ring Finger Domains 1
GATA4	GATA Binding Protein 4
SEMA3C	Semaphorin 3C
SOD3	Superoxide Dismutase 3
RPS12P4	Ribosomal Protein S12 Pseudogene 4
OSCAR	Osteoclast Associated Ig-Like Receptor
MIR145	MicroRNA 145
ABHD16A	Abhydrolase Domain Containing 16A, Phospholipase
LPL	Lipoprotein Lipase
GAS6	Growth Arrest Specific 6
EZH2	Enhancer Of Zeste 2 Polycomb Repressive Complex 2 Subunit
ACTR2	Actin Related Protein 2
SLC17A1	Solute Carrier Family 17 Member 1
TIRAP	TIR Domain Containing Adaptor Protein
ERBB2	Erb-B2 Receptor Tyrosine Kinase 2
MMP16	Matrix Metallopeptidase 16
CHRNA7	Cholinergic Receptor Nicotinic Alpha 7 Subunit
NRP1	Neuropilin 1
CCL15	C-C Motif Chemokine Ligand 15
ATG16L1	Autophagy Related 16 Like 1
ITGB3	Integrin Subunit Beta 3
APLN	Apelin
AARS1	Alanyl-TRNA Synthetase 1
MAP2K3	Mitogen-Activated Protein Kinase Kinase 3
YY1	YY1 Transcription Factor
CNR1	Cannabinoid Receptor 1
TCN1	Transcobalamin 1
HLA-DRB9	Major Histocompatibility Complex, Class II, DR Beta 9 (Pseudogene)
KLRB1	Killer Cell Lectin Like Receptor B1
MMP20	Matrix Metallopeptidase 20
BAX	BCL2 Associated X, Apoptosis Regulator
MALT1	MALT1 Paracaspase
QPCT	Glutaminyl-Peptide Cyclotransferase
DCAF5	DDB1 And CUL4 Associated Factor 5
TIA1	TIA1 Cytotoxic Granule Associated RNA Binding Protein
MAP2K7	Mitogen-Activated Protein Kinase Kinase 7
CD200R1	CD200 Receptor 1
RNASEH2A	Ribonuclease H2 Subunit A
MIR214	MicroRNA 214
SHH	Sonic Hedgehog Signaling Molecule
PFKFB3	6-Phosphofructo-2-Kinase/Fructose-2,6-Biphosphatase 3
BMS1P20	BMS1 Pseudogene 20
EBI3	Epstein-Barr Virus Induced 3
EFEMP1	EGF Containing Fibulin Extracellular Matrix Protein 1
CD276	CD276 Molecule
DNASE2	Deoxyribonuclease 2, Lysosomal
TNFSF18	TNF Superfamily Member 18
SERPINF1	Serpin Family F Member 1
RNASEH2C	Ribonuclease H2 Subunit C
HDAC9	Histone Deacetylase 9
PAX5	Paired Box 5
ICA1	Islet Cell Autoantigen 1
SEMA4D	Semaphorin 4D
MIR222	MicroRNA 222
HSP90AA1	Heat Shock Protein 90 Alpha Family Class A Member 1
ATF2	Activating Transcription Factor 2
RIGI	RNA Sensor RIG-I
NOTCH1	Notch Receptor 1
MAPK9	Mitogen-Activated Protein Kinase 9
SCGB1A1	Secretoglobin Family 1A Member 1
CYP27B1	Cytochrome P450 Family 27 Subfamily B Member 1
AHR	Aryl Hydrocarbon Receptor
NCF4	Neutrophil Cytosolic Factor 4
FNDC1	Fibronectin Type III Domain Containing 1
CCL1	C-C Motif Chemokine Ligand 1
WARS1	Tryptophanyl-TRNA Synthetase 1
MIR27A	MicroRNA 27a
RNGTT	RNA Guanylyltransferase And 5'-Phosphatase
IL31	Interleukin 31
IL36B	Interleukin 36 Beta
BST2	Bone Marrow Stromal Cell Antigen 2
UGDH	UDP-Glucose 6-Dehydrogenase
IL17C	Interleukin 17C
ENTPD1	Ectonucleoside Triphosphate Diphosphohydrolase 1
PERP	P53 Apoptosis Effector Related To PMP22
MIR99B	MicroRNA 99b
BCL6	BCL6 Transcription Repressor
PSENEN	Presenilin Enhancer, Gamma-Secretase Subunit
LCN2	Lipocalin 2
AGTR1	Angiotensin II Receptor Type 1
FOXJ1	Forkhead Box J1
HSPA1B	Heat Shock Protein Family A (Hsp70) Member 1B
FLT4	Fms Related Receptor Tyrosine Kinase 4
DDX6	DEAD-Box Helicase 6
CEP57	Centrosomal Protein 57
TREH	Trehalase
CLNK	Cytokine Dependent Hematopoietic Cell Linker
ACOXL	Acyl-CoA Oxidase Like
ZNF438	Zinc Finger Protein 438
DRAIC	Downregulated RNA In Cancer, Inhibitor Of Cell Invasion And Migration
PFKL	Phosphofructokinase, Liver Type
TAX1BP1	Tax1 Binding Protein 1
TRHDE	Thyrotropin Releasing Hormone Degrading Enzyme
FCRL4	Fc Receptor Like 4
PHACTR3	Phosphatase And Actin Regulator 3
C5-OT1	C5 3' UTR Overlapping Transcript 1
BAK1	BCL2 Antagonist/Killer 1
C1S	Complement C1s
ADAMTS13	ADAM Metallopeptidase With Thrombospondin Type 1 Motif 13
IL12RB2	Interleukin 12 Receptor Subunit Beta 2
SST	Somatostatin
PCNA	Proliferating Cell Nuclear Antigen
MAP3K2	Mitogen-Activated Protein Kinase Kinase Kinase 2
CASP9	Caspase 9
PSORS1C3	Psoriasis Susceptibility 1 Candidate 3
GHR	Growth Hormone Receptor
DDR1	Discoidin Domain Receptor Tyrosine Kinase 1
TIMELESS	Timeless Circadian Regulator
GSDMB	Gasdermin B
ARAP1	ArfGAP With RhoGAP Domain, Ankyrin Repeat And PH Domain 1
IL2RG	Interleukin 2 Receptor Subunit Gamma
TRD	T Cell Receptor Delta Locus
MIR106B	MicroRNA 106b
PTK2B	Protein Tyrosine Kinase 2 Beta
TXNRD1	Thioredoxin Reductase 1
ZPBP2	Zona Pellucida Binding Protein 2
CFB	Complement Factor B
MAPK13	Mitogen-Activated Protein Kinase 13
EZR	Ezrin
MIR212	MicroRNA 212
MIR10A	MicroRNA 10a
KLRC2	Killer Cell Lectin Like Receptor C2
NFKBIB	NFKB Inhibitor Beta
NGFR	Nerve Growth Factor Receptor
LAIR1	Leukocyte Associated Immunoglobulin Like Receptor 1
MIR129-1	MicroRNA 129-1
EPAS1	Endothelial PAS Domain Protein 1
IL1R2	Interleukin 1 Receptor Type 2
ALPK1	Alpha Kinase 1
CLEC7A	C-Type Lectin Domain Containing 7A
MIR146B	MicroRNA 146b
CLEC12A	C-Type Lectin Domain Family 12 Member A
NEDD9	Neural Precursor Cell Expressed, Developmentally Down-Regulated 9
RPL7	Ribosomal Protein L7
FCRLA	Fc Receptor Like A
BCR	BCR Activator Of RhoGEF And GTPase
MIR204	MicroRNA 204
GYPC	Glycophorin C (Gerbich Blood Group)
ADAMTSL1	ADAMTS Like 1
SEMA3A	Semaphorin 3A
TRA	T Cell Receptor Alpha Locus
INPP5B	Inositol Polyphosphate-5-Phosphatase B
TCF7L2	Transcription Factor 7 Like 2
MIR210	MicroRNA 210
ABCC2	ATP Binding Cassette Subfamily C Member 2
MLKL	Mixed Lineage Kinase Domain Like Pseudokinase
LTB4R	Leukotriene B4 Receptor
PDCD5	Programmed Cell Death 5
WDR26	WD Repeat Domain 26
CPEB4	Cytoplasmic Polyadenylation Element Binding Protein 4
GDF15	Growth Differentiation Factor 15
AOX1	Aldehyde Oxidase 1
UCN	Urocortin
SLC22A7	Solute Carrier Family 22 Member 7
HNF4A	Hepatocyte Nuclear Factor 4 Alpha
PLA2G5	Phospholipase A2 Group V
KIR3DL1	Killer Cell Immunoglobulin Like Receptor, Three Ig Domains And Long Cytoplasmic Tail 1
MST1	Macrophage Stimulating 1
OS9	OS9 Endoplasmic Reticulum Lectin
KL	Klotho
E2F2	E2F Transcription Factor 2
SPRY2	Sprouty RTK Signaling Antagonist 2
TLR10	Toll Like Receptor 10
AFP	Alpha Fetoprotein
PDGFRA	Platelet Derived Growth Factor Receptor Alpha
LALBA	Lactalbumin Alpha
CMKLR1	Chemerin Chemokine-Like Receptor 1
PABIR2	PABIR Family Member 2
MOB3B	MOB Kinase Activator 3B
HLA-S	Major Histocompatibility Complex, Class I, S (Pseudogene)
BATF	Basic Leucine Zipper ATF-Like Transcription Factor
CNMD	Chondromodulin
PRKDC	Protein Kinase, DNA-Activated, Catalytic Subunit
XIST	X Inactive Specific Transcript
RAB27A	RAB27A, Member RAS Oncogene Family
GGT6	Gamma-Glutamyltransferase 6
SMTNL2	Smoothelin Like 2
CBL	Cbl Proto-Oncogene
ITGA1	Integrin Subunit Alpha 1
MITF	Melanocyte Inducing Transcription Factor
CYB5A	Cytochrome B5 Type A
KIR2DS1	Killer Cell Immunoglobulin Like Receptor, Two Ig Domains And Short Cytoplasmic Tail 1
IRF7	Interferon Regulatory Factor 7
EPHB1	EPH Receptor B1
BAD	BCL2 Associated Agonist Of Cell Death
SIRT4	Sirtuin 4
SERPINF2	Serpin Family F Member 2
PRLR	Prolactin Receptor
OLR1	Oxidized Low Density Lipoprotein Receptor 1
IGES	Immunoglobulin E Concentration, Serum
GIN1	Gypsy Retrotransposon Integrase 1
RAMP2	Receptor Activity Modifying Protein 2
DEFB4A	Defensin Beta 4A
MIR451A	MicroRNA 451a
EOMES	Eomesodermin
CYP2E1	Cytochrome P450 Family 2 Subfamily E Member 1
LGALS3BP	Galectin 3 Binding Protein
REN	Renin
CLEC4A	C-Type Lectin Domain Family 4 Member A
PLCL1	Phospholipase C Like 1 (Inactive)
SMIM21	Small Integral Membrane Protein 21
HSD11B2	Hydroxysteroid 11-Beta Dehydrogenase 2
PCSK9	Proprotein Convertase Subtilisin/Kexin Type 9
HSPA1A	Heat Shock Protein Family A (Hsp70) Member 1A
OPTN	Optineurin
C9orf72	C9orf72-SMCR8 Complex Subunit
BMX	BMX Non-Receptor Tyrosine Kinase
MAP3K5	Mitogen-Activated Protein Kinase Kinase Kinase 5
CHIT1	Chitinase 1
FABP4	Fatty Acid Binding Protein 4
HBEGF	Heparin Binding EGF Like Growth Factor
JDP2	Jun Dimerization Protein 2
SMIM20	Small Integral Membrane Protein 20
FAM205A	Family With Sequence Similarity 205 Member A
CCL23	C-C Motif Chemokine Ligand 23
FADS2	Fatty Acid Desaturase 2
NCF1	Neutrophil Cytosolic Factor 1
ILF3	Interleukin Enhancer Binding Factor 3
PDE3A	Phosphodiesterase 3A
SLCO1C1	Solute Carrier Organic Anion Transporter Family Member 1C1
HLA-DRB3	Major Histocompatibility Complex, Class II, DR Beta 3
APP	Amyloid Beta Precursor Protein
CD46	CD46 Molecule
NFAT5	Nuclear Factor Of Activated T Cells 5
RAC2	Rac Family Small GTPase 2
FKBP5	FKBP Prolyl Isomerase 5
IHH	Indian Hedgehog Signaling Molecule
CTNNB1	Catenin Beta 1
C1QC	Complement C1q C Chain
C1QB	Complement C1q B Chain
MTNR1A	Melatonin Receptor 1A
REL-DT	REL Divergent Transcript
HRAS	HRas Proto-Oncogene, GTPase
HDAC2	Histone Deacetylase 2
LST1	Leukocyte Specific Transcript 1
RNF182	Ring Finger Protein 182
GABARAPL3	GABA Type A Receptor Associated Protein Like 3 Pseudogene
ADSL	Adenylosuccinate Lyase
CD52	CD52 Molecule
TCN2	Transcobalamin 2
S100A1	S100 Calcium Binding Protein A1
FAAH	Fatty Acid Amide Hydrolase
ITGB7	Integrin Subunit Beta 7
IL13RA1	Interleukin 13 Receptor Subunit Alpha 1
VPREB1	V-Set Pre-B Cell Surrogate Light Chain 1
IFNAR1	Interferon Alpha And Beta Receptor Subunit 1
RPLP0	Ribosomal Protein Lateral Stalk Subunit P0
MYB	MYB Proto-Oncogene, Transcription Factor
FURIN	Furin, Paired Basic Amino Acid Cleaving Enzyme
SFRP1	Secreted Frizzled Related Protein 1
SP1	Sp1 Transcription Factor
CDH13	Cadherin 13
TPR	Translocated Promoter Region, Nuclear Basket Protein
EPRS1	Glutamyl-Prolyl-TRNA Synthetase 1
IL13RA2	Interleukin 13 Receptor Subunit Alpha 2
TPSAB1	Tryptase Alpha/Beta 1
MAP2K1	Mitogen-Activated Protein Kinase Kinase 1
PDLIM4	PDZ And LIM Domain 4
CGAS	Cyclic GMP-AMP Synthase
CHD7	Chromodomain Helicase DNA Binding Protein 7
MIR141	MicroRNA 141
CDSN	Corneodesmosin
SIRT6	Sirtuin 6
KCNIP4	Potassium Voltage-Gated Channel Interacting Protein 4
TANK	TRAF Family Member Associated NFKB Activator
SFTPB	Surfactant Protein B
PTH1R	Parathyroid Hormone 1 Receptor
CFP	Complement Factor Properdin
CNTF	Ciliary Neurotrophic Factor
CTHRC1	Collagen Triple Helix Repeat Containing 1
CRYAA	Crystallin Alpha A
F2R	Coagulation Factor II Thrombin Receptor
PTPRT	Protein Tyrosine Phosphatase Receptor Type T
NRM	Nurim
CASTOR1	Cytosolic Arginine Sensor For MTORC1 Subunit 1
SEC61A1	SEC61 Translocon Subunit Alpha 1
TACR2	Tachykinin Receptor 2
LRP1	LDL Receptor Related Protein 1
ABCA1	ATP Binding Cassette Subfamily A Member 1
HLA-DOB	Major Histocompatibility Complex, Class II, DO Beta
FGF23	Fibroblast Growth Factor 23
CD160	CD160 Molecule
SFTPC	Surfactant Protein C
VSIG4	V-Set And Immunoglobulin Domain Containing 4
LSP1	Lymphocyte Specific Protein 1
FTL	Ferritin Light Chain
TNNT2	Troponin T2, Cardiac Type
RDX	Radixin
TYMP	Thymidine Phosphorylase
TNFRSF10C	TNF Receptor Superfamily Member 10c
NOTCH2	Notch Receptor 2
TYROBP	Transmembrane Immune Signaling Adaptor TYROBP
C1R	Complement C1r
LILRA3	Leukocyte Immunoglobulin Like Receptor A3
ADIPOR1	Adiponectin Receptor 1
MSMB	Microseminoprotein Beta
PGK1	Phosphoglycerate Kinase 1
SLPI	Secretory Leukocyte Peptidase Inhibitor
MIR15A	MicroRNA 15a
RASGRP4	RAS Guanyl Releasing Protein 4
TNFSF8	TNF Superfamily Member 8
GMCL2	Germ Cell-Less 2, Spermatogenesis Associated
CCL27	C-C Motif Chemokine Ligand 27
PTGER2	Prostaglandin E Receptor 2
POU2F1	POU Class 2 Homeobox 1
KRT18P39	Keratin 18 Pseudogene 39
MIR338	MicroRNA 338
MIR18A	MicroRNA 18a
MIR346	MicroRNA 346
F8	Coagulation Factor VIII
CCND1	Cyclin D1
PSMG2	Proteasome Assembly Chaperone 2
THY1	Thy-1 Cell Surface Antigen
VEGFD	Vascular Endothelial Growth Factor D
TRG	T Cell Receptor Gamma Locus
HSPA1L	Heat Shock Protein Family A (Hsp70) Member 1 Like
RPS6KA3	Ribosomal Protein S6 Kinase A3
GAL	Galanin And GMAP Prepropeptide
NRP2	Neuropilin 2
SEMA3F	Semaphorin 3F
SPI1	Spi-1 Proto-Oncogene
CYLD	CYLD Lysine 63 Deubiquitinase
PROC	Protein C, Inactivator Of Coagulation Factors Va And VIIIa
MASP2	MBL Associated Serine Protease 2
WEE1	WEE1 G2 Checkpoint Kinase
RAP1A	RAP1A, Member Of RAS Oncogene Family
GLI3	GLI Family Zinc Finger 3
SMO	Smoothened, Frizzled Class Receptor
XCL1	X-C Motif Chemokine Ligand 1
LOC111365141	NOS2 5' Regulatory Region
NFATC2	Nuclear Factor Of Activated T Cells 2
AQP1	Aquaporin 1 (Colton Blood Group)
ATP1A1	ATPase Na+/K+ Transporting Subunit Alpha 1
C1QBP	Complement C1q Binding Protein
MED1	Mediator Complex Subunit 1
CYBA	Cytochrome B-245 Alpha Chain
LTB4R2	Leukotriene B4 Receptor 2
ZNRD2	Zinc Ribbon Domain Containing 2
LINC00426	Long Intergenic Non-Protein Coding RNA 426
CXCR2P1	C-X-C Motif Chemokine Receptor 2 Pseudogene 1
LINC02384	Long Intergenic Non-Protein Coding RNA 2384
PLAA	Phospholipase A2 Activating Protein
TIMMDC1	Translocase Of Inner Mitochondrial Membrane Domain Containing 1
BBC3	BCL2 Binding Component 3
PTPN3	Protein Tyrosine Phosphatase Non-Receptor Type 3
OGG1	8-Oxoguanine DNA Glycosylase
CUL1	Cullin 1
PRRT1	Proline Rich Transmembrane Protein 1
MIR23A	MicroRNA 23a
LY6G6E	Lymphocyte Antigen 6 Family Member G6E (Pseudogene)
MIR125B1	MicroRNA 125b-1
MFGE8	Milk Fat Globule EGF And Factor V/VIII Domain Containing
TMPO	Thymopoietin
MIR192	MicroRNA 192
GRP	Gastrin Releasing Peptide
SELENOS	Selenoprotein S
GAPDH	Glyceraldehyde-3-Phosphate Dehydrogenase
CHGA	Chromogranin A
ABCC11	ATP Binding Cassette Subfamily C Member 11
MSRA	Methionine Sulfoxide Reductase A
MPG	N-Methylpurine DNA Glycosylase
TIMD4	T Cell Immunoglobulin And Mucin Domain Containing 4
LINC00638	Long Intergenic Non-Protein Coding RNA 638
SIL1	SIL1 Nucleotide Exchange Factor
SERPINB1	Serpin Family B Member 1
SIRT3	Sirtuin 3
FLNA	Filamin A
KCNJ11	Potassium Inwardly Rectifying Channel Subfamily J Member 11
TG	Thyroglobulin
IL9R	Interleukin 9 Receptor
HTRA2	HtrA Serine Peptidase 2
C6orf47	Chromosome 6 Open Reading Frame 47
FOSL1	FOS Like 1, AP-1 Transcription Factor Subunit
RB1	RB Transcriptional Corepressor 1
FOLR1	Folate Receptor Alpha
PIN1	Peptidylprolyl Cis/Trans Isomerase, NIMA-Interacting 1
NKIRAS1	NFKB Inhibitor Interacting Ras Like 1
MIR410	MicroRNA 410
LOX	Lysyl Oxidase
MIR361	MicroRNA 361
DEFA1	Defensin Alpha 1
CTSD	Cathepsin D
PRELP	Proline And Arginine Rich End Leucine Rich Repeat Protein
GRM5	Glutamate Metabotropic Receptor 5
PTPRM	Protein Tyrosine Phosphatase Receptor Type M
STAG1	Stromal Antigen 1
CDK5RAP2	CDK5 Regulatory Subunit Associated Protein 2
GRHL2	Grainyhead Like Transcription Factor 2
MTF1	Metal Regulatory Transcription Factor 1
PTTG1	PTTG1 Regulator Of Sister Chromatid Separation, Securin
RABEP1	Rabaptin, RAB GTPase Binding Effector Protein 1
TPD52	Tumor Protein D52
ABHD6	Abhydrolase Domain Containing 6, Acylglycerol Lipase
PPM1L	Protein Phosphatase, Mg2+/Mn2+ Dependent 1L
YPEL5	Yippee Like 5
CLYBL	Citramalyl-CoA Lyase
FADS3	Fatty Acid Desaturase 3
FAM124A	Family With Sequence Similarity 124 Member A
PPIL4	Peptidylprolyl Isomerase Like 4
RPP14	Ribonuclease P/MRP Subunit P14
TXNDC11	Thioredoxin Domain Containing 11
VPS37C	VPS37C Subunit Of ESCRT-I
DDA1	DET1 And DDB1 Associated 1
FLACC1	Flagellum Associated Containing Coiled-Coil Domains 1
AHNAK2	AHNAK Nucleoprotein 2
ANO8	Anoctamin 8
GUCY1B2	Guanylate Cyclase 1 Soluble Subunit Beta 2 (Pseudogene)
ARL14	ADP Ribosylation Factor Like GTPase 14
TMEM187	Transmembrane Protein 187
LOC100506023	Uncharacterized LOC100506023
LOC100506403	Uncharacterized LOC100506403
RPL17P22	Ribosomal Protein L17 Pseudogene 22
SPN	Sialophorin
MIR9-1	MicroRNA 9-1
FTO	FTO Alpha-Ketoglutarate Dependent Dioxygenase
CFHR2	Complement Factor H Related 2
CYBB	Cytochrome B-245 Beta Chain
IGFBP5	Insulin Like Growth Factor Binding Protein 5
GAST	Gastrin
HSD11B1	Hydroxysteroid 11-Beta Dehydrogenase 1
MYDGF	Myeloid Derived Growth Factor
APOC3	Apolipoprotein C3
FNDC5	Fibronectin Type III Domain Containing 5
AQP5	Aquaporin 5
SSNA1	SS Nuclear Autoantigen 1
RNY1	RNA, Ro60-Associated Y1
VCP	Valosin Containing Protein
MDK	Midkine
TTN	Titin
EPHA2	EPH Receptor A2
IFN1@	Interferon, Type 1, Cluster
GCG	Glucagon
PREP	Prolyl Endopeptidase
DNAH8	Dynein Axonemal Heavy Chain 8
FNIP1	Folliculin Interacting Protein 1
SDHB	Succinate Dehydrogenase Complex Iron Sulfur Subunit B
PIBF1	Progesterone Immunomodulatory Binding Factor 1
RPS6KA5	Ribosomal Protein S6 Kinase A5
CYP11B2	Cytochrome P450 Family 11 Subfamily B Member 2
BRD4	Bromodomain Containing 4
TBX5	T-Box Transcription Factor 5
RAVER1	Ribonucleoprotein, PTB Binding 1
lnc-ICAM3-1
piR-61101-324
lnc-ICAM3-2
G3BP1	G3BP Stress Granule Assembly Factor 1
RAF1	Raf-1 Proto-Oncogene, Serine/Threonine Kinase
NCAM1	Neural Cell Adhesion Molecule 1
DHCR7	7-Dehydrocholesterol Reductase
CASR	Calcium Sensing Receptor
AREG	Amphiregulin
DHX9	DExH-Box Helicase 9
PPAT	Phosphoribosyl Pyrophosphate Amidotransferase
GP2	Glycoprotein 2
MCAM	Melanoma Cell Adhesion Molecule
GABPA	GA Binding Protein Transcription Factor Subunit Alpha
PDPN	Podoplanin
CCR9	C-C Motif Chemokine Receptor 9
DSPP	Dentin Sialophosphoprotein
SDC1	Syndecan 1
MIR671	MicroRNA 671
FBXL19	F-Box And Leucine Rich Repeat Protein 19
ORM1	Orosomucoid 1
MIR629	MicroRNA 629
C1orf141	Chromosome 1 Open Reading Frame 141
RBM5	RNA Binding Motif Protein 5
CCL16	C-C Motif Chemokine Ligand 16
XK	X-Linked Kx Blood Group Antigen, Kell And VPS13A Binding Protein
NTF3	Neurotrophin 3
PLA2G3	Phospholipase A2 Group III
P2RX3	Purinergic Receptor P2X 3
CRYGD	Crystallin Gamma D
ID1	Inhibitor Of DNA Binding 1
STATH	Statherin
FOXM1	Forkhead Box M1
CLEC4E	C-Type Lectin Domain Family 4 Member E
EPHB4	EPH Receptor B4
EFNB1	Ephrin B1
SPHK2	Sphingosine Kinase 2
RPS19	Ribosomal Protein S19
MIR142	MicroRNA 142
PTN	Pleiotrophin
CDK1	Cyclin Dependent Kinase 1
TAT	Tyrosine Aminotransferase
EXOSC10	Exosome Component 10
CD24	CD24 Molecule
MIR98	MicroRNA 98
MST1R	Macrophage Stimulating 1 Receptor
EPHA1	EPH Receptor A1
HEXB	Hexosaminidase Subunit Beta
PMEL	Premelanosome Protein
SNRPD3	Small Nuclear Ribonucleoprotein D3 Polypeptide
XCR1	X-C Motif Chemokine Receptor 1
PIK3R2	Phosphoinositide-3-Kinase Regulatory Subunit 2
GNB3	G Protein Subunit Beta 3
SOCS2	Suppressor Of Cytokine Signaling 2
APOA4	Apolipoprotein A4
FGF21	Fibroblast Growth Factor 21
KCNQ1	Potassium Voltage-Gated Channel Subfamily Q Member 1
SERPINB2	Serpin Family B Member 2
TRADD	TNFRSF1A Associated Via Death Domain
MIR122	MicroRNA 122
CA3	Carbonic Anhydrase 3
MIR650	MicroRNA 650
PRKCA	Protein Kinase C Alpha
HPX	Hemopexin
PLA2G6	Phospholipase A2 Group VI
SMPD1	Sphingomyelin Phosphodiesterase 1
MIR29A	MicroRNA 29a
MFAP4	Microfibril Associated Protein 4
GPBAR1	G Protein-Coupled Bile Acid Receptor 1
CNDP2	Carnosine Dipeptidase 2
ZFP36L1	ZFP36 Ring Finger Protein Like 1
ZFYVE26	Zinc Finger FYVE-Type Containing 26
XRCC6	X-Ray Repair Cross Complementing 6
MIR26B	MicroRNA 26b
NQO1	NAD(P)H Quinone Dehydrogenase 1
LTA4H	Leukotriene A4 Hydrolase
CDKAL1	CDK5 Regulatory Subunit Associated Protein 1 Like 1
KIR2DS4	Killer Cell Immunoglobulin Like Receptor, Two Ig Domains And Short Cytoplasmic Tail 4
SENP1	SUMO Specific Peptidase 1
PNOC	Prepronociceptin
ITGA9	Integrin Subunit Alpha 9
SLC35D1	Solute Carrier Family 35 Member D1
PARK7	Parkinsonism Associated Deglycase
FECH	Ferrochelatase
PON2	Paraoxonase 2
SDC4	Syndecan 4
TRPS1	Transcriptional Repressor GATA Binding 1
HSPE1	Heat Shock Protein Family E (Hsp10) Member 1
TNNI3	Troponin I3, Cardiac Type
CDH6	Cadherin 6
CSNK2B	Casein Kinase 2 Beta
GPANK1	G-Patch Domain And Ankyrin Repeats 1
LY6G5C	Lymphocyte Antigen 6 Family Member G5C
TMPRSS6	Transmembrane Serine Protease 6
BSN	Bassoon Presynaptic Cytomatrix Protein
LCAT	Lecithin-Cholesterol Acyltransferase
CYP7B1	Cytochrome P450 Family 7 Subfamily B Member 1
ADGRG1	Adhesion G Protein-Coupled Receptor G1
RNASE2	Ribonuclease A Family Member 2
PLD1	Phospholipase D1
GP6	Glycoprotein VI Platelet
SCARB1	Scavenger Receptor Class B Member 1
GAB2	GRB2 Associated Binding Protein 2
MC3R	Melanocortin 3 Receptor
IRS1	Insulin Receptor Substrate 1
SERPINA6	Serpin Family A Member 6
NR1H2	Nuclear Receptor Subfamily 1 Group H Member 2
TNFRSF10D	TNF Receptor Superfamily Member 10d
POU2AF1	POU Class 2 Homeobox Associating Factor 1
ASIC1	Acid Sensing Ion Channel Subunit 1
ITGB5	Integrin Subunit Beta 5
HOXD9	Homeobox D9
CTF1	Cardiotrophin 1
MKNK1	MAPK Interacting Serine/Threonine Kinase 1
DICER1	Dicer 1, Ribonuclease III
PLA2G1B	Phospholipase A2 Group IB
IRGM	Immunity Related GTPase M
HABP2	Hyaluronan Binding Protein 2
HEXD	Hexosaminidase D
SFTPA1	Surfactant Protein A1
SEMA4A	Semaphorin 4A
PER2	Period Circadian Regulator 2
SETD2	SET Domain Containing 2, Histone Lysine Methyltransferase
CAPN2	Calpain 2
AMBP	Alpha-1-Microglobulin/Bikunin Precursor
PRKAA1	Protein Kinase AMP-Activated Catalytic Subunit Alpha 1
PRKN	Parkin RBR E3 Ubiquitin Protein Ligase
ADAMTS9	ADAM Metallopeptidase With Thrombospondin Type 1 Motif 9
PSMA6	Proteasome 20S Subunit Alpha 6
HSP90B1	Heat Shock Protein 90 Beta Family Member 1
MIR590	MicroRNA 590
KIR3DS1	Killer Cell Immunoglobulin Like Receptor, Three Ig Domains And Short Cytoplasmic Tail 1
KIR2DS3	Killer Cell Immunoglobulin Like Receptor, Two Ig Domains And Short Cytoplasmic Tail 3
TP63	Tumor Protein P63
XRCC4	X-Ray Repair Cross Complementing 4
CEBPD	CCAAT Enhancer Binding Protein Delta
CD6	CD6 Molecule
XRCC5	X-Ray Repair Cross Complementing 5
NLRP6	NLR Family Pyrin Domain Containing 6
GSK3B	Glycogen Synthase Kinase 3 Beta
FUT1	Fucosyltransferase 1 (H Blood Group)
HSPB1	Heat Shock Protein Family B (Small) Member 1
CTSC	Cathepsin C
ACKR1	Atypical Chemokine Receptor 1 (Duffy Blood Group)
CD9	CD9 Molecule
CD84	CD84 Molecule
PSME3	Proteasome Activator Subunit 3
BLTP3A	Bridge-Like Lipid Transfer Protein Family Member 3A
ANGPTL2	Angiopoietin Like 2
AGT	Angiotensinogen
AMH	Anti-Mullerian Hormone
MRPL28	Mitochondrial Ribosomal Protein L28
PROK2	Prokineticin 2
VIPR2	Vasoactive Intestinal Peptide Receptor 2
DSG3	Desmoglein 3
CCN4	Cellular Communication Network Factor 4
DSG1	Desmoglein 1
MANF	Mesencephalic Astrocyte Derived Neurotrophic Factor
KNG1	Kininogen 1
PADI3	Peptidyl Arginine Deiminase 3
MIR155HG	MIR155 Host Gene
DNMT3B	DNA Methyltransferase 3 Beta
DEFB1	Defensin Beta 1
TFF2	Trefoil Factor 2
EIF2AK3	Eukaryotic Translation Initiation Factor 2 Alpha Kinase 3
F2RL2	Coagulation Factor II Thrombin Receptor Like 2
CPOX	Coproporphyrinogen Oxidase
CXCL6	C-X-C Motif Chemokine Ligand 6
CTSS	Cathepsin S
HLA-DQB1-AS1	HLA-DQB1 Antisense RNA 1
HLA-DRB6	Major Histocompatibility Complex, Class II, DR Beta 6 (Pseudogene)
PGLYRP1	Peptidoglycan Recognition Protein 1
PLEK	Pleckstrin
MIR106A	MicroRNA 106a
PIAS3	Protein Inhibitor Of Activated STAT 3
SEMA7A	Semaphorin 7A (John Milton Hagen Blood Group)
SIGIRR	Single Ig And TIR Domain Containing
HNRNPDL	Heterogeneous Nuclear Ribonucleoprotein D Like
AGRN	Agrin
NLRC5	NLR Family CARD Domain Containing 5
BIRC3	Baculoviral IAP Repeat Containing 3
PTGER3	Prostaglandin E Receptor 3
PPARGC1B	PPARG Coactivator 1 Beta
LAT	Linker For Activation Of T Cells
CYP3A5	Cytochrome P450 Family 3 Subfamily A Member 5
LDLR	Low Density Lipoprotein Receptor
CD3G	CD3 Gamma Subunit Of T-Cell Receptor Complex
AGFG1	ArfGAP With FG Repeats 1
IGLV@	Immunoglobulin Lambda Variable Cluster
PTGER1	Prostaglandin E Receptor 1
MAP3K3	Mitogen-Activated Protein Kinase Kinase Kinase 3
TNFSF9	TNF Superfamily Member 9
RIN3	Ras And Rab Interactor 3
SH2D2A	SH2 Domain Containing 2A
ABCG5	ATP Binding Cassette Subfamily G Member 5
SLC2A10	Solute Carrier Family 2 Member 10
MIR23B	MicroRNA 23b
MAPKAP1	MAPK Associated Protein 1
KEAP1	Kelch Like ECH Associated Protein 1
KRAS	KRAS Proto-Oncogene, GTPase
CAMLG	Calcium Modulating Ligand
CRHR1	Corticotropin Releasing Hormone Receptor 1
FGFR4	Fibroblast Growth Factor Receptor 4
TPI1	Triosephosphate Isomerase 1
RUNX3	RUNX Family Transcription Factor 3
ITCH	Itchy E3 Ubiquitin Protein Ligase
ING4	Inhibitor Of Growth Family Member 4
SOX5	SRY-Box Transcription Factor 5
HEXA	Hexosaminidase Subunit Alpha
ETFA	Electron Transfer Flavoprotein Subunit Alpha
HPSE	Heparanase
COPS5	COP9 Signalosome Subunit 5
QKI	QKI, KH Domain Containing RNA Binding
MDGA2	MAM Domain Containing Glycosylphosphatidylinositol Anchor 2
ERV3-1	Endogenous Retrovirus Group 3 Member 1, Envelope
MIR449A	MicroRNA 449a
IGFBP2	Insulin Like Growth Factor Binding Protein 2
MUTYH	MutY DNA Glycosylase
LZTR1	Leucine Zipper Like Transcription Regulator 1
TOP3B	DNA Topoisomerase III Beta
CCDC116	Coiled-Coil Domain Containing 116
THAP7	THAP Domain Containing 7
RIMBP3C	RIMS Binding Protein 3C
SLC25A28	Solute Carrier Family 25 Member 28
NKX2-3	NK2 Homeobox 3
CLEC5A	C-Type Lectin Domain Containing 5A
IL6ST-DT	IL6ST Divergent Transcript
LOC124901197	Small Nucleolar RNA U13
RNA5SP184	RNA, 5S Ribosomal Pseudogene 184
RNU6-299P	RNA, U6 Small Nuclear 299, Pseudogene
lnc-IL31RA-5
RF00017-4663
lnc-IL6ST-2
RF00001-253
RF00017-4667
MIR497	MicroRNA 497
SLC2A3	Solute Carrier Family 2 Member 3
THBS2	Thrombospondin 2
SIGLEC9	Sialic Acid Binding Ig Like Lectin 9
EFNA5	Ephrin A5
SOCS6	Suppressor Of Cytokine Signaling 6
NRXN1	Neurexin 1
VCL	Vinculin
NPC2	NPC Intracellular Cholesterol Transporter 2
ALDOA	Aldolase, Fructose-Bisphosphate A
CASP4	Caspase 4
NR1H3	Nuclear Receptor Subfamily 1 Group H Member 3
MDM4	MDM4 Regulator Of P53
DAXX	Death Domain Associated Protein
BRCA2	BRCA2 DNA Repair Associated
CHD4	Chromodomain Helicase DNA Binding Protein 4
CD200	CD200 Molecule
SEMA5A	Semaphorin 5A
BMAL1	Basic Helix-Loop-Helix ARNT Like 1
ZMIZ1	Zinc Finger MIZ-Type Containing 1
JUNB	JunB Proto-Oncogene, AP-1 Transcription Factor Subunit
BID	BH3 Interacting Domain Death Agonist
SLC29A1	Solute Carrier Family 29 Member 1 (Augustine Blood Group)
SPINK5	Serine Peptidase Inhibitor Kazal Type 5
GRB2	Growth Factor Receptor Bound Protein 2
METAP2	Methionyl Aminopeptidase 2
HLA-DQB3	Major Histocompatibility Complex, Class II, DQ Beta 3
MTCO3P1	MT-CO3 Pseudogene 1
C1QTNF6	C1q And TNF Related 6
CD72	CD72 Molecule
MIR340	MicroRNA 340
RBP3	Retinol Binding Protein 3
IL11RA	Interleukin 11 Receptor Subunit Alpha
MTUS2	Microtubule Associated Scaffold Protein 2
IKZF1	IKAROS Family Zinc Finger 1
ARG1	Arginase 1
MX1	MX Dynamin Like GTPase 1
CAPZB	Capping Actin Protein Of Muscle Z-Line Subunit Beta
VASH1	Vasohibin 1
SNRPD1	Small Nuclear Ribonucleoprotein D1 Polypeptide
NTRK2	Neurotrophic Receptor Tyrosine Kinase 2
PLK1	Polo Like Kinase 1
HDAC3	Histone Deacetylase 3
EIF2S3	Eukaryotic Translation Initiation Factor 2 Subunit Gamma
HSPB8	Heat Shock Protein Family B (Small) Member 8
NTN1	Netrin 1
HIPK2	Homeodomain Interacting Protein Kinase 2
SNAI2	Snail Family Transcriptional Repressor 2
PSMA4	Proteasome 20S Subunit Alpha 4
FOXC1	Forkhead Box C1
IRAK2	Interleukin 1 Receptor Associated Kinase 2
MYO3A	Myosin IIIA
S100A11	S100 Calcium Binding Protein A11
AGXT2	Alanine--Glyoxylate Aminotransferase 2
CD109	CD109 Molecule
CERS6	Ceramide Synthase 6
EXOC4	Exocyst Complex Component 4
EXOC5	Exocyst Complex Component 5
SLC6A11	Solute Carrier Family 6 Member 11
TNFAIP1	TNF Alpha Induced Protein 1
UNC5B	Unc-5 Netrin Receptor B
CD99	CD99 Molecule (Xg Blood Group)
GSTM4	Glutathione S-Transferase Mu 4
RCHY1	Ring Finger And CHY Zinc Finger Domain Containing 1
RIT2	Ras Like Without CAAX 2
LMO4	LIM Domain Only 4
NKIRAS2	NFKB Inhibitor Interacting Ras Like 2
PPP1R9A	Protein Phosphatase 1 Regulatory Subunit 9A
TNIP2	TNFAIP3 Interacting Protein 2
CCL24	C-C Motif Chemokine Ligand 24
CEP72	Centrosomal Protein 72
GBP6	Guanylate Binding Protein Family Member 6
LVRN	Laeverin
MTREX	Mtr4 Exosome RNA Helicase
N4BP1	NEDD4 Binding Protein 1
NHLH2	Nescient Helix-Loop-Helix 2
ENOX1	Ecto-NOX Disulfide-Thiol Exchanger 1
IFNK	Interferon Kappa
SPSB1	SplA/Ryanodine Receptor Domain And SOCS Box Containing 1
WFDC1	WAP Four-Disulfide Core Domain 1
YTHDF2	YTH N6-Methyladenosine RNA Binding Protein 2
ZNF175	Zinc Finger Protein 175
AHRR	Aryl Hydrocarbon Receptor Repressor
ARAP2	ArfGAP With RhoGAP Domain, Ankyrin Repeat And PH Domain 2
CST5	Cystatin D
GALNT18	Polypeptide N-Acetylgalactosaminyltransferase 18
SPA17	Sperm Autoantigenic Protein 17
ZNF311	Zinc Finger Protein 311
CASC2	Cancer Susceptibility 2
MIR135B	MicroRNA 135b
MIR375	MicroRNA 375
PRKG1-AS1	PRKG1 Antisense RNA 1
LINC02099	Long Intergenic Non-Protein Coding RNA 2099
SVIL-AS1	SVIL Antisense RNA 1
VPS33B-DT	VPS33B Divergent Transcript
PGM5P2	Phosphoglucomutase 5 Pseudogene 2
MIR31	MicroRNA 31
NR2F2	Nuclear Receptor Subfamily 2 Group F Member 2
DOCK8	Dedicator Of Cytokinesis 8
PPIL2	Peptidylprolyl Isomerase Like 2
FCGBP	Fc Gamma Binding Protein
POLR3B	RNA Polymerase III Subunit B
RPL36A-HNRNPH2	RPL36A-HNRNPH2 Readthrough
SSRP1	Structure Specific Recognition Protein 1
GIMAP5	GTPase, IMAP Family Member 5
DRD1	Dopamine Receptor D1
LY96	Lymphocyte Antigen 96
MKKS	MKKS Centrosomal Shuttling Protein
SMAD7	SMAD Family Member 7
HRH1	Histamine Receptor H1
MGP	Matrix Gla Protein
SKIC2	SKI2 Subunit Of Superkiller Complex
RECK	Reversion Inducing Cysteine Rich Protein With Kazal Motifs
MIR193A	MicroRNA 193a
CCN3	Cellular Communication Network Factor 3
PTK2	Protein Tyrosine Kinase 2
TRPV2	Transient Receptor Potential Cation Channel Subfamily V Member 2
P2RY11	Purinergic Receptor P2Y11
MIR19A	MicroRNA 19a
MIR766	MicroRNA 766
IGHV1-69	Immunoglobulin Heavy Variable 1-69
SLAMF8	SLAM Family Member 8
CEMIP	Cell Migration Inducing Hyaluronidase 1
MSTN	Myostatin
LILRA1	Leukocyte Immunoglobulin Like Receptor A1
RNASET2	Ribonuclease T2
PHETA1	PH Domain Containing Endocytic Trafficking Adaptor 1
PRODH	Proline Dehydrogenase 1
LIFR	LIF Receptor Subunit Alpha
FCRL6	Fc Receptor Like 6
ANXA4	Annexin A4
SFRP5	Secreted Frizzled Related Protein 5
CIP2A	Cellular Inhibitor Of PP2A
DDC	Dopa Decarboxylase
KCNN4	Potassium Calcium-Activated Channel Subfamily N Member 4
MC2R	Melanocortin 2 Receptor
PLOD2	Procollagen-Lysine,2-Oxoglutarate 5-Dioxygenase 2
PCDH15	Protocadherin Related 15
MIR326	MicroRNA 326
MIR532	MicroRNA 532
IFNLR1	Interferon Lambda Receptor 1
VCAN	Versican
PLCG1	Phospholipase C Gamma 1
CYSLTR2	Cysteinyl Leukotriene Receptor 2
REV3L	REV3 Like, DNA Directed Polymerase Zeta Catalytic Subunit
DDAH2	Dimethylarginine Dimethylaminohydrolase 2
VARS2	Valyl-TRNA Synthetase 2, Mitochondrial
IER3	Immediate Early Response 3
PPT2	Palmitoyl-Protein Thioesterase 2
LY6G6C	Lymphocyte Antigen 6 Family Member G6C
PPM1A	Protein Phosphatase, Mg2+/Mn2+ Dependent 1A
CASP5	Caspase 5
MIR424	MicroRNA 424
SNRPN	Small Nuclear Ribonucleoprotein Polypeptide N
FLT3LG	Fms Related Receptor Tyrosine Kinase 3 Ligand
TBK1	TANK Binding Kinase 1
MMP26	Matrix Metallopeptidase 26
KCNMA1	Potassium Calcium-Activated Channel Subfamily M Alpha 1
RIPK3	Receptor Interacting Serine/Threonine Kinase 3
FZD4	Frizzled Class Receptor 4
MSX1	Msh Homeobox 1
TPH1	Tryptophan Hydroxylase 1
VDAC1	Voltage Dependent Anion Channel 1
DRD4	Dopamine Receptor D4
GOT1	Glutamic-Oxaloacetic Transaminase 1
DSCAM	DS Cell Adhesion Molecule
GFAP	Glial Fibrillary Acidic Protein
RPS6KB1	Ribosomal Protein S6 Kinase B1
MIR138-1	MicroRNA 138-1
E2F1	E2F Transcription Factor 1
LAMP3	Lysosomal Associated Membrane Protein 3
TICAM1	TIR Domain Containing Adaptor Molecule 1
PLA2G2D	Phospholipase A2 Group IID
IVNS1ABP	Influenza Virus NS1A Binding Protein
PPL	Periplakin
EVPL	Envoplakin
CD1C	CD1c Molecule
CD1B	CD1b Molecule
CD1E	CD1e Molecule
DPYSL5	Dihydropyrimidinase Like 5
DEFB103B	Defensin Beta 103B
FBL	Fibrillarin
NPHS1	NPHS1 Adhesion Molecule, Nephrin
ASCC1	Activating Signal Cointegrator 1 Complex Subunit 1
IFI44L	Interferon Induced Protein 44 Like
C4BPA	Complement Component 4 Binding Protein Alpha
ANXA11	Annexin A11
NKX2-1	NK2 Homeobox 1
MIRLET7A1	MicroRNA Let-7a-1
SCUBE2	Signal Peptide, CUB Domain And EGF Like Domain Containing 2
MERTK	MER Proto-Oncogene, Tyrosine Kinase
SLC2A1	Solute Carrier Family 2 Member 1
PAH	Phenylalanine Hydroxylase
DEFA3	Defensin Alpha 3
H1-5	H1.5 Linker Histone, Cluster Member
RAD50	RAD50 Double Strand Break Repair Protein
AFF4	ALF Transcription Elongation Factor 4
SRSF5	Serine And Arginine Rich Splicing Factor 5
SUSD6	Sushi Domain Containing 6
ZCCHC10	Zinc Finger CCHC-Type Containing 10
IRF1-AS1	IRF1 Antisense RNA 1
MEIKIN	Meiotic Kinetochore Factor
MIR3936HG	MIR3936 Host Gene
LINC01882	Long Intergenic Non-Protein Coding RNA 1882
LINC02863	Long Intergenic Non-Protein Coding RNA 2863
DDX18P1	DEAD-Box Helicase 18 Pseudogene 1
ENSG00000202533	Y RNA
RNU6-921P	RNA, U6 Small Nuclear 921, Pseudogene
ENSG00000283782	Novel Protein
LOC107984709	Uncharacterized LOC107984709
lnc-IRF1-1
ENSG00000224431	Cytoplasmic Linker Associated Protein 2 (CLASP2) Pseudogene
ENSG00000289626	Novel Transcript, Sense Intronic To ZFP36L1
HSALNG0020226-444
lnc-RAD51B-6
CM034955-380
CM034955-381
HSALNG0044846
HSALNG0102112
HSALNG0102114
HSALNG0102115
HSALNG0102116
MN298214
WASF5P	WASP Family Member 5, Pseudogene
CMA1	Chymase 1
P2RX4	Purinergic Receptor P2X 4
CREBBP	CREB Binding Protein
FGF7	Fibroblast Growth Factor 7
MIR425	MicroRNA 425
CCL14	C-C Motif Chemokine Ligand 14
TFF3	Trefoil Factor 3
POLR1C	RNA Polymerase I And III Subunit C
EIF4H	Eukaryotic Translation Initiation Factor 4H
FSTL4	Follistatin Like 4
ANAPC4	Anaphase Promoting Complex Subunit 4
LRP2	LDL Receptor Related Protein 2
BNIP3	BCL2 Interacting Protein 3
CLEC2D	C-Type Lectin Domain Family 2 Member D
[truncated: 3,082 more rows]
