# Supplementary material for: Systematic pharmacology-based strategy to investigate the mechanism of beta-sitosterol for the treatment of rheumarthritis
Source: Front Genet. 2024 Dec 4;15:1507606. doi: 10.3389/fgene.2024.1507606 (PMC11652534; doi:10.3389/fgene.2024.1507606)
Supplement: Supplementary file 3 [file DataSheet1.xlsx]

## Sheet: degree
SUID	AverageShortestPathLength	BetweennessCentrality	ClosenessCentrality	ClusteringCoefficient	Degree	degree.layout	Eccentricity	IsSingleNode	name	NeighborhoodConnectivity	NumberOfDirectedEdges	NumberOfUndirectedEdges	PartnerOfMultiEdgedNodePairs	Radiality	selected	SelfLoops	shared name	Stress	TopologicalCoefficient
1576	1.35075	0.166909	0.740331	0.230687	87	87	2	FALSE	ALB	24.4023	87	0	0	0.912313	FALSE	0	ALB	18128	0.182107
1575	1.50746	0.0655331	0.663366	0.318841	69	69	3	FALSE	EGFR	28.3623	69	0	0	0.873134	FALSE	0	EGFR	9728	0.216506
1579	1.52985	0.0540545	0.653659	0.333626	68	68	3	FALSE	SRC	28.8824	68	0	0	0.867537	FALSE	0	SRC	8264	0.223894
1614	1.53731	0.0709611	0.650485	0.347718	64	64	3	FALSE	HSP90AA1	29.4688	64	0	0	0.865672	FALSE	0	HSP90AA1	9830	0.226442
1594	1.5597	0.0432541	0.641148	0.361582	60	60	3	FALSE	CASP3	30	60	0	0	0.860075	FALSE	0	CASP3	7086	0.225564
1578	1.60448	0.0429756	0.623256	0.336645	59	59	3	FALSE	MMP9	28.8983	59	0	0	0.848881	FALSE	0	MMP9	7070	0.225768
1623	1.63433	0.0305974	0.611872	0.389724	57	57	3	FALSE	ESR1	30.5965	57	0	0	0.841418	FALSE	0	ESR1	5186	0.242829
1604	1.67164	0.0296679	0.598214	0.409502	52	52	3	FALSE	MAPK1	31.6154	52	0	0	0.83209	FALSE	0	MAPK1	5524	0.250916
1597	1.6791	0.0472295	0.595556	0.337766	48	48	3	FALSE	PPARG	29.7083	48	0	0	0.830224	FALSE	0	PPARG	8504	0.230297
1611	1.69403	0.0149866	0.590308	0.487589	48	48	3	FALSE	BCL2L1	34.125	48	0	0	0.826493	FALSE	0	BCL2L1	3456	0.268701
1572	1.71642	0.0200853	0.582609	0.408696	46	46	3	FALSE	MAPK14	32.5435	46	0	0	0.820896	FALSE	0	MAPK14	3900	0.258282
1609	1.72388	0.0135902	0.580087	0.502114	44	44	3	FALSE	ANXA5	34.9318	44	0	0	0.81903	FALSE	0	ANXA5	2700	0.275054
1621	1.71642	0.0131571	0.582609	0.46723	44	44	3	FALSE	MAPK8	34.4318	44	0	0	0.820896	FALSE	0	MAPK8	3180	0.268999
1571	1.77612	0.0108487	0.563025	0.437179	40	40	3	FALSE	MMP2	32.925	40	0	0	0.80597	FALSE	0	MMP2	2208	0.265524
1598	1.73881	0.0224873	0.575107	0.405128	40	40	3	FALSE	NOS3	32.525	40	0	0	0.815299	FALSE	0	NOS3	3886	0.252132
1606	1.73134	0.0193412	0.577586	0.529487	40	40	3	FALSE	MDM2	34.95	40	0	0	0.817164	FALSE	0	MDM2	3350	0.270736
1624	1.8806	0.00902607	0.531746	0.435897	39	39	3	FALSE	PIK3R1	29.2821	39	0	0	0.779851	FALSE	0	PIK3R1	1598	0.263802
1622	1.85075	0.00635954	0.540323	0.504505	37	37	3	FALSE	GRB2	32.4324	37	0	0	0.787313	FALSE	0	GRB2	1406	0.2772
1625	1.77612	0.0285763	0.563025	0.448949	37	37	3	FALSE	IL2	33.973	37	0	0	0.80597	FALSE	0	IL2	3878	0.269412
1633	1.8209	0.00426479	0.54918	0.566066	37	37	3	FALSE	IGF1R	37.7297	37	0	0	0.794776	FALSE	0	IGF1R	1146	0.311816
1610	1.78358	0.0074821	0.560669	0.588235	34	34	3	FALSE	MAP2K1	39.1176	34	0	0	0.804104	FALSE	0	MAP2K1	2164	0.303238
1650	1.83582	0.00724636	0.544715	0.516934	34	34	3	FALSE	PGR	36.0294	34	0	0	0.791045	FALSE	0	PGR	1652	0.295323
1601	1.81343	0.035052	0.55144	0.297348	33	33	3	FALSE	PPARA	28.6364	33	0	0	0.796642	FALSE	0	PPARA	6470	0.227273
1608	1.84328	0.0132657	0.54251	0.494318	33	33	3	FALSE	KIT	35.2121	33	0	0	0.789179	FALSE	0	KIT	2554	0.288624
1630	1.84328	0.00310502	0.54251	0.613636	33	33	3	FALSE	KDR	38.5152	33	0	0	0.789179	FALSE	0	KDR	960	0.315698
1615	1.8806	0.00404951	0.531746	0.5625	32	32	3	FALSE	PTPN11	34.5312	32	0	0	0.779851	FALSE	0	PTPN11	1022	0.292638
1620	1.81343	0.00610305	0.55144	0.576613	32	32	3	FALSE	HSP90AB1	37.125	32	0	0	0.796642	FALSE	0	HSP90AB1	1472	0.292323
1603	1.8209	0.00497923	0.54918	0.617204	31	31	3	FALSE	AKT2	39.8065	31	0	0	0.794776	FALSE	0	AKT2	1550	0.313437
1654	1.85075	0.00208704	0.540323	0.673118	31	31	3	FALSE	JAK2	40.8387	31	0	0	0.787313	FALSE	0	JAK2	804	0.332022
1613	1.84328	0.00250847	0.54251	0.634483	30	30	3	FALSE	GSK3B	40.2	30	0	0	0.789179	FALSE	0	GSK3B	884	0.3216
1658	1.87313	0.00299651	0.533865	0.634483	30	30	3	FALSE	AR	39.5333	30	0	0	0.781716	FALSE	0	AR	804	0.326722
1653	1.86567	0.00316685	0.536	0.592593	28	28	3	FALSE	PARP1	37.25	28	0	0	0.783582	FALSE	0	PARP1	772	0.300403
1574	1.88806	0.0128725	0.529644	0.344729	27	27	3	FALSE	REN	26.7037	27	0	0	0.777985	FALSE	0	REN	1830	0.218883
1619	1.94776	0.00306453	0.51341	0.598291	27	27	3	FALSE	XIAP	37.3704	27	0	0	0.76306	FALSE	0	XIAP	884	0.32781
1626	1.8806	0.0185058	0.531746	0.535613	27	27	3	FALSE	NR3C1	37.3704	27	0	0	0.779851	FALSE	0	NR3C1	3104	0.306011
1657	1.91791	0.00132981	0.521401	0.700855	27	27	3	FALSE	MET	41.5926	27	0	0	0.770522	FALSE	0	MET	456	0.35248
1593	1.86567	0.0235809	0.536	0.516923	26	26	3	FALSE	HMOX1	35.3462	26	0	0	0.783582	FALSE	0	HMOX1	2940	0.280525
1599	1.95522	0.00305854	0.51145	0.609231	26	26	3	FALSE	PTPN1	35.6923	26	0	0	0.761194	FALSE	0	PTPN1	668	0.31309
1668	1.91791	0.0123031	0.521401	0.326087	24	24	3	FALSE	F2	27.4167	24	0	0	0.770522	FALSE	0	F2	1966	0.226584
1600	1.8806	0.0109428	0.531746	0.470356	23	23	3	FALSE	SOD2	34.1739	23	0	0	0.779851	FALSE	0	SOD2	2112	0.269086
1607	1.92537	0.00241772	0.51938	0.731225	23	23	3	FALSE	CCNA2	41.0435	23	0	0	0.768657	FALSE	0	CCNA2	752	0.339202
1639	1.94776	0.00156182	0.51341	0.671937	23	23	3	FALSE	FGFR1	39.6087	23	0	0	0.76306	FALSE	0	FGFR1	544	0.335667
1661	1.95522	0.00491502	0.51145	0.466403	23	23	3	FALSE	CTSB	32.2174	23	0	0	0.761194	FALSE	0	CTSB	980	0.275362
1577	1.96269	0.0033335	0.509506	0.528139	22	22	3	FALSE	MMP3	35.7273	22	0	0	0.759328	FALSE	0	MMP3	862	0.305361
1632	1.90299	0.00337545	0.52549	0.649351	22	22	3	FALSE	CDK2	38.3636	22	0	0	0.774254	FALSE	0	CDK2	1050	0.306909
1651	1.9403	0.00198539	0.515385	0.597403	22	22	3	FALSE	ESR2	41.5909	22	0	0	0.764925	FALSE	0	ESR2	582	0.346591
1660	1.97015	0.00133155	0.507576	0.666667	22	22	3	FALSE	HSPA8	40.3182	22	0	0	0.757463	FALSE	0	HSPA8	312	0.347571
1605	2.0597	8.78E-04	0.485507	0.689474	20	20	3	FALSE	CSK	38.2	20	0	0	0.735075	FALSE	0	CSK	220	0.360377
1655	1.93284	0.00259916	0.517375	0.605263	20	20	3	FALSE	CASP1	39.15	20	0	0	0.766791	FALSE	0	CASP1	646	0.318293
1662	1.99254	0.00175009	0.501873	0.578947	20	20	3	FALSE	BMP2	37.15	20	0	0	0.751866	FALSE	0	BMP2	454	0.323043
1612	2.05224	0.0017109	0.487273	0.555556	19	19	3	FALSE	INSR	35.1579	19	0	0	0.73694	FALSE	0	INSR	422	0.325536
1667	2.11194	0.00400993	0.473498	0.437908	18	18	3	FALSE	SERPINA1	24.1667	18	0	0	0.722015	FALSE	0	SERPINA1	508	0.239274
1684	2.07463	0.00817129	0.482014	0.437908	18	18	3	FALSE	RARA	32.8333	18	0	0	0.731343	FALSE	0	RARA	1626	0.312169
1586	1.97015	0.0105051	0.507576	0.316176	17	17	3	FALSE	GSTP1	28.1176	17	0	0	0.757463	FALSE	0	GSTP1	1690	0.235294
1646	2	0.00176562	0.5	0.632353	17	17	3	FALSE	SYK	35.8824	17	0	0	0.75	FALSE	0	SYK	442	0.306687
1679	2.13433	5.35E-04	0.468531	0.727941	17	17	3	FALSE	FGFR2	36.5882	17	0	0	0.716418	FALSE	0	FGFR2	152	0.369578
1690	2.05224	0.00414426	0.487273	0.507353	17	17	3	FALSE	HCK	30.2941	17	0	0	0.73694	FALSE	0	HCK	742	0.275401
1592	1.95522	0.0057866	0.51145	0.5	16	16	3	FALSE	AKR1B1	31.6875	16	0	0	0.761194	FALSE	0	AKR1B1	874	0.255544
1617	2.1194	7.89E-04	0.471831	0.683333	16	16	3	FALSE	MAPK10	36.875	16	0	0	0.720149	FALSE	0	MAPK10	196	0.36152
1640	2.02239	0.00284087	0.494465	0.55	16	16	3	FALSE	CYP19A1	37.6875	16	0	0	0.744403	FALSE	0	CYP19A1	766	0.327717
1595	1.97761	0.0162766	0.50566	0.533333	15	15	3	FALSE	DPP4	37.7333	15	0	0	0.755597	FALSE	0	DPP4	1556	0.311295
1638	2.03731	6.65E-04	0.490842	0.628571	15	15	3	FALSE	TGFBR1	43.2	15	0	0	0.740672	FALSE	0	TGFBR1	242	0.378947
1642	2.07463	7.83E-04	0.482014	0.590476	15	15	3	FALSE	PGF	37.5333	15	0	0	0.731343	FALSE	0	PGF	272	0.344343
1675	2.12687	1.83E-04	0.470175	0.819048	15	15	3	FALSE	JAK3	40.6	15	0	0	0.718284	FALSE	0	JAK3	58	0.398039
1691	2.13433	7.84E-04	0.468531	0.704762	15	15	3	FALSE	ZAP70	32.6	15	0	0	0.716418	FALSE	0	ZAP70	172	0.322772
1583	2.03731	0.0278964	0.490842	0.373626	14	14	3	FALSE	DHFR	28.7857	14	0	0	0.740672	FALSE	0	DHFR	4046	0.250311
1616	2.15672	5.59E-04	0.463668	0.67033	14	14	3	FALSE	PDPK1	38.4286	14	0	0	0.710821	FALSE	0	PDPK1	130	0.388167
1618	2.04478	4.10E-05	0.489051	0.934066	14	14	3	FALSE	CASP7	46	14	0	0	0.738806	FALSE	0	CASP7	14	0.403509
1648	1.99254	0.00359503	0.501873	0.43956	14	14	3	FALSE	VDR	37.5	14	0	0	0.751866	FALSE	0	VDR	820	0.309917
1663	2.16418	0.00100091	0.462069	0.571429	14	14	3	FALSE	ELANE	28.8571	14	0	0	0.708955	FALSE	0	ELANE	184	0.294461
1664	2.02985	0.00180054	0.492647	0.615385	14	14	3	FALSE	LCN2	35.7143	14	0	0	0.742537	FALSE	0	LCN2	414	0.307882
1673	2.19403	0.00142309	0.455782	0.483516	14	14	4	FALSE	CTSK	29.2857	14	0	0	0.701493	FALSE	0	CTSK	274	0.301915
1581	2.03731	0.00395749	0.490842	0.615385	13	13	3	FALSE	GSR	34.3077	13	0	0	0.740672	FALSE	0	GSR	780	0.295756
1587	2.01493	0.00332991	0.496296	0.666667	13	13	3	FALSE	NQO1	39.5385	13	0	0	0.746269	FALSE	0	NQO1	828	0.332256
1590	2.04478	0.00494578	0.489051	0.730769	13	13	3	FALSE	PLK1	40.0769	13	0	0	0.738806	FALSE	0	PLK1	960	0.350877
1641	2.08209	3.58E-04	0.480287	0.730769	13	13	3	FALSE	TGFB2	40.3077	13	0	0	0.729478	FALSE	0	TGFB2	96	0.366434
1652	2.07463	0.00121718	0.482014	0.589744	13	13	3	FALSE	TEK	41.3846	13	0	0	0.731343	FALSE	0	TEK	378	0.372834
1689	2.21642	5.22E-04	0.451178	0.666667	13	13	3	FALSE	WAS	30.5385	13	0	0	0.695896	FALSE	0	WAS	106	0.33194
1582	2.32836	0.0119702	0.429487	0.242424	12	12	4	FALSE	GART	19.4167	12	0	0	0.66791	FALSE	0	GART	2006	0.244726
1584	2.20149	0.0132469	0.454237	0.348485	12	12	3	FALSE	TYMS	20.6667	12	0	0	0.699627	FALSE	0	TYMS	2172	0.217544
1589	2.13433	0.00466287	0.468531	0.424242	12	12	3	FALSE	TTR	23.1667	12	0	0	0.716418	FALSE	0	TTR	666	0.22411
1591	2.02985	0.00686761	0.492647	0.30303	12	12	3	FALSE	NR1H4	32.3333	12	0	0	0.742537	FALSE	0	NR1H4	1206	0.277299
1629	2.08209	0.00448105	0.480287	0.30303	12	12	3	FALSE	CYP2C9	23.25	12	0	0	0.729478	FALSE	0	CYP2C9	492	0.210606
1647	2.09701	0.0102089	0.476868	0.393939	12	12	3	FALSE	MME	30.25	12	0	0	0.725746	FALSE	0	MME	1136	0.279321
1659	2.16418	0.00191037	0.462069	0.424242	12	12	3	FALSE	GC	20.0833	12	0	0	0.708955	FALSE	0	GC	212	0.200833
1688	2.28358	0.00481412	0.437908	0.287879	12	12	4	FALSE	RXRB	18.0833	12	0	0	0.679104	FALSE	0	RXRB	636	0.210784
1698	2.25373	3.57E-04	0.443709	0.681818	12	12	3	FALSE	DUSP6	35.0833	12	0	0	0.686567	FALSE	0	DUSP6	86	0.398674
1573	2.11194	5.43E-04	0.473498	0.581818	11	11	3	FALSE	MMP8	37.4545	11	0	0	0.722015	FALSE	0	MMP8	180	0.346801
1644	2.11194	0.00126065	0.473498	0.581818	11	11	3	FALSE	NR3C2	34.6364	11	0	0	0.722015	FALSE	0	NR3C2	316	0.320707
1665	2.16418	0.00113973	0.462069	0.527273	11	11	3	FALSE	RBP4	25.2727	11	0	0	0.708955	FALSE	0	RBP4	182	0.250225
1676	2.34328	8.80E-04	0.426752	0.472727	11	11	4	FALSE	CTSS	23.3636	11	0	0	0.664179	FALSE	0	CTSS	104	0.28844
1680	2.20896	6.20E-04	0.452703	0.545455	11	11	3	FALSE	PRKCQ	32.9091	11	0	0	0.697761	FALSE	0	PRKCQ	118	0.346411
1700	2.25373	5.41E-04	0.443709	0.690909	11	11	3	FALSE	ITK	30.1818	11	0	0	0.686567	FALSE	0	ITK	56	0.341942
1628	2.09701	8.04E-04	0.476868	0.577778	10	10	3	FALSE	MMP13	38.1	10	0	0	0.725746	FALSE	0	MMP13	262	0.343243
1669	2.1791	0.00101169	0.458904	0.466667	10	10	3	FALSE	SHBG	30.8	10	0	0	0.705224	FALSE	0	SHBG	154	0.308
1570	2.10448	1.26E-04	0.475177	0.75	9	9	3	FALSE	ADAM17	47.6667	9	0	0	0.723881	FALSE	0	ADAM17	38	0.429429
1627	2.10448	4.26E-04	0.475177	0.611111	9	9	3	FALSE	CMA1	37.5556	9	0	0	0.723881	FALSE	0	CMA1	118	0.338338
1635	2.16418	0.00188686	0.462069	0.472222	9	9	3	FALSE	HMGCR	29	9	0	0	0.708955	FALSE	0	HMGCR	382	0.281553
1636	2.1791	5.88E-04	0.458904	0.666667	9	9	3	FALSE	MMP12	34.6667	9	0	0	0.705224	FALSE	0	MMP12	224	0.343234
1645	2.08209	0.00228854	0.480287	0.361111	9	9	3	FALSE	NR1I2	35.1111	9	0	0	0.729478	FALSE	0	NR1I2	462	0.309735
1649	2.08209	6.62E-04	0.480287	0.611111	9	9	3	FALSE	PPIA	45.2222	9	0	0	0.729478	FALSE	0	PPIA	156	0.399213
1637	2.13433	9.23E-04	0.468531	0.607143	8	8	3	FALSE	ITGAL	32.5	8	0	0	0.716418	FALSE	0	ITGAL	228	0.300926
1666	2.18657	0.00134772	0.457338	0.678571	8	8	3	FALSE	APOA2	25.5	8	0	0	0.703358	FALSE	0	APOA2	210	0.252475
1670	2.35821	0.0012496	0.424051	0.321429	8	8	4	FALSE	S100A9	22.875	8	0	0	0.660448	FALSE	0	S100A9	182	0.280864
1580	2.69403	0.00140477	0.371191	0.428571	7	7	4	FALSE	ADK	12	7	0	0	0.576493	FALSE	0	ADK	190	0.307692
1656	2.26119	8.23E-04	0.442244	0.428571	7	7	3	FALSE	F10	27.7143	7	0	0	0.684701	FALSE	0	F10	124	0.301242
1671	2.52239	8.83E-04	0.39645	0.52381	7	7	4	FALSE	NR1H3	17.4286	7	0	0	0.619403	FALSE	0	NR1H3	140	0.285714
1674	2.33582	5.96E-05	0.428115	0.857143	7	7	4	FALSE	MAPKAPK2	40.8571	7	0	0	0.666045	FALSE	0	MAPKAPK2	22	0.480672
1687	2.33582	0.00119831	0.428115	0.428571	7	7	4	FALSE	RARB	23.4286	7	0	0	0.666045	FALSE	0	RARB	212	0.283972
1643	2.13433	0.00677403	0.468531	0.333333	6	6	3	FALSE	PLA2G2A	38.1667	6	0	0	0.716418	FALSE	0	PLA2G2A	678	0.348624
1683	2.43284	9.91E-04	0.411043	0.2	6	6	4	FALSE	CD1A	19.1667	6	0	0	0.641791	FALSE	0	CD1A	118	0.272947
1686	2.58955	8.67E-04	0.386167	0.266667	6	6	4	FALSE	PPARD	12.5	6	0	0	0.602612	FALSE	0	PPARD	196	0.238562
1692	2.4403	1.70E-04	0.409786	0.6	6	6	4	FALSE	HSD11B1	27	6	0	0	0.639925	FALSE	0	HSD11B1	36	0.369863
1693	2.33582	1.02E-04	0.428115	0.6	6	6	4	FALSE	ESRRA	34	6	0	0	0.666045	FALSE	0	ESRRA	32	0.404762
1701	2.40299	3.82E-04	0.416149	0.333333	6	6	3	FALSE	PROCR	21	6	0	0	0.649254	FALSE	0	PROCR	52	0.283784
1702	2.55224	4.27E-04	0.391813	0.666667	6	6	4	FALSE	NR1H2	19.1667	6	0	0	0.61194	FALSE	0	NR1H2	106	0.33046
1602	2.5	6.93E-04	0.4	0.2	5	5	4	FALSE	FABP5	24.2	5	0	0	0.625	FALSE	0	FABP5	148	0.383871
1631	2.28358	0.00238951	0.437908	0.4	5	5	3	FALSE	BCHE	25.8	5	0	0	0.679104	FALSE	0	BCHE	244	0.284444
1634	2.28358	4.98E-04	0.437908	0.4	5	5	3	FALSE	CA2	35.2	5	0	0	0.679104	FALSE	0	CA2	62	0.386813
1685	2.63433	3.41E-04	0.379603	0.5	5	5	4	FALSE	CRABP2	15.2	5	0	0	0.591418	FALSE	0	CRABP2	78	0.310204
1699	2.26119	1.78E-05	0.442244	0.8	5	5	3	FALSE	EPHB4	55	5	0	0	0.684701	FALSE	0	EPHB4	16	0.585106
1588	2.71642	5.77E-04	0.368132	0	4	4	4	FALSE	AGXT	12.25	4	0	0	0.570896	FALSE	0	AGXT	70	0.321429
1596	2.29104	2.77E-04	0.436482	0.5	4	4	3	FALSE	CA1	28.25	4	0	0	0.677239	FALSE	0	CA1	22	0.31044
1678	2.68657	8.19E-04	0.372222	0.5	4	4	4	FALSE	FECH	15.75	4	0	0	0.578358	FALSE	0	FECH	54	0.375
1695	2.89552	0	0.345361	1	4	4	4	FALSE	MTHFD1	10.5	4	0	0	0.526119	FALSE	0	MTHFD1	0	0.456522
1696	2.89552	0	0.345361	1	4	4	4	FALSE	DHODH	10.5	4	0	0	0.526119	FALSE	0	DHODH	0	0.456522
1585	2.94776	0	0.339241	1	3	3	4	FALSE	DCK	11	3	0	0	0.51306	FALSE	0	DCK	0	0.578947
1681	2.40299	0	0.416149	1	3	3	3	FALSE	PDE5A	42.3333	3	0	0	0.649254	FALSE	0	PDE5A	0	0.549784
1672	2.8209	9.85E-05	0.354497	0	2	2	4	FALSE	MAOA	16	2	0	0	0.544776	FALSE	0	MAOA	12	0.517241
1677	2.8209	0	0.354497	1	2	2	4	FALSE	BLVRB	15	2	0	0	0.544776	FALSE	0	BLVRB	0	0.555556
1694	2.46269	5.08E-05	0.406061	0	2	2	4	FALSE	NR1I3	38	2	0	0	0.634328	FALSE	0	NR1I3	12	0.536232
1704	2.97761	6.63E-05	0.33584	0	2	2	4	FALSE	LTA4H	9	2	0	0	0.505597	FALSE	0	LTA4H	4	0.533333
1682	2.76866	0	0.361186	0	1	1	4	FALSE	CCL24	37	1	0	0	0.557836	FALSE	0	CCL24	0	0
1697	2.97015	0	0.336683	0	1	1	4	FALSE	DPEP1	15	1	0	0	0.507463	FALSE	0	DPEP1	0	0
1703	2.52985	0	0.39528	0	1	1	4	FALSE	METAP2	64	1	0	0	0.617537	FALSE	0	METAP2	0	0
