# Supplementary material for: Systematic pharmacology-based strategy to investigate the mechanism of beta-sitosterol for the treatment of rheumarthritis
Source: Front Genet. 2024 Dec 4;15:1507606. doi: 10.3389/fgene.2024.1507606 (PMC11652534; doi:10.3389/fgene.2024.1507606)
Supplement: Supplementary file 4 [file DataSheet2.xlsx]

## Sheet: Sheet1
Category	Term	Count	%	PValue	Genes	List Total	Pop Hits	Pop Total	Fold Enrichment	Bonferroni	Benjamini	FDR
UP_SEQ_FEATURE	DNA_BIND:Nuclear receptor	20	14.184397163120568	6.709241688276938E-30	ESRRA, VDR, NR1H2, NR1I3, NR1I2, NR1H4, NR1H3, RORA, NR3C1, ESR1, ESR2, NR3C2, RXRB, AR, RARA, RARB, PGR, PPARG, PPARA, PPARD	141	46	20559	63.39500462534691	7.876649742037125E-27	2.625549914012375E-27	2.578585222194436E-27
UP_SEQ_FEATURE	ZN_FING:NR C4-type	20	14.184397163120568	6.709241688276938E-30	ESRRA, VDR, NR1H2, NR1I3, NR1I2, NR1H4, NR1H3, RORA, NR3C1, ESR1, ESR2, NR3C2, RXRB, AR, RARA, RARB, PGR, PPARG, PPARA, PPARD	141	46	20559	63.39500462534691	7.876649742037125E-27	2.625549914012375E-27	2.578585222194436E-27
UP_SEQ_FEATURE	DOMAIN:Nuclear receptor	20	14.184397163120568	6.709241688276938E-30	ESRRA, VDR, NR1H2, NR1I3, NR1I2, NR1H4, NR1H3, RORA, NR3C1, ESR1, ESR2, NR3C2, RXRB, AR, RARA, RARB, PGR, PPARG, PPARA, PPARD	141	46	20559	63.39500462534691	7.876649742037125E-27	2.625549914012375E-27	2.578585222194436E-27
GOTERM_MF_DIRECT	GO:0004879~RNA polymerase II transcription factor activity, ligand-activated sequence-specific DNA binding	21	14.893617021276595	1.606024982375527E-29	ESRRA, VDR, NR1H2, NR1I3, NR1I2, NR1H4, NR1H3, RORA, PIK3R1, NR3C1, ESR1, ESR2, NR3C2, RXRB, AR, RARA, RARB, PGR, PPARG, PPARA, PPARD	141	54	18869	52.042159180457055	7.965883912582614E-27	7.965883912582614E-27	7.098630422099829E-27
UP_SEQ_FEATURE	DOMAIN:NR LBD	20	14.184397163120568	1.842118915845867E-29	ESRRA, VDR, NR1H2, NR1I3, NR1I2, NR1H4, NR1H3, RORA, NR3C1, ESR1, ESR2, NR3C2, RXRB, AR, RARA, RARB, PGR, PPARG, PPARA, PPARD	141	48	20559	60.75354609929079	2.1626476072030478E-26	5.4066190180076196E-27	5.309907774925712E-27
INTERPRO	IPR001628:Zinc finger, nuclear hormone receptor-type	20	14.184397163120568	2.4244252237515456E-29	ESRRA, VDR, NR1H2, NR1I3, NR1I2, NR1H4, NR1H3, RORA, NR3C1, ESR1, ESR2, NR3C2, RXRB, AR, RARA, RARB, PGR, PPARG, PPARA, PPARD	141	46	19204	59.2167745914277	9.431014120393512E-27	9.431014120393512E-27	8.630953796555503E-27
INTERPRO	IPR000536:Nuclear hormone receptor, ligand-binding, core	20	14.184397163120568	6.65102220432919E-29	ESRRA, VDR, NR1H2, NR1I3, NR1I2, NR1H4, NR1H3, RORA, NR3C1, ESR1, ESR2, NR3C2, RXRB, AR, RARA, RARB, PGR, PPARG, PPARA, PPARD	141	48	19204	56.74940898345154	2.587247637484055E-26	1.2936238187420276E-26	1.1838819523705959E-26
INTERPRO	IPR013088:Zinc finger, NHR/GATA-type	20	14.184397163120568	3.467119727761229E-27	ESRRA, VDR, NR1H2, NR1I3, NR1I2, NR1H4, NR1H3, RORA, NR3C1, ESR1, ESR2, NR3C2, RXRB, AR, RARA, RARB, PGR, PPARG, PPARA, PPARD	141	57	19204	47.78897598606446	1.3487095740991181E-24	4.0202960930190386E-25	3.679242696953156E-25
INTERPRO	IPR001723:Steroid hormone receptor	19	13.47517730496454	4.133980558374333E-27	ESRRA, VDR, NR1H2, NR1I3, NR1I2, NR1H4, NR1H3, RORA, NR3C1, ESR1, ESR2, RXRB, AR, RARA, RARB, PGR, PPARG, PPARA, PPARD	141	47	19204	55.05900105628489	1.6081184372076154E-24	4.0202960930190386E-25	3.679242696953156E-25
SMART	SM00399:ZnF_C4	20	14.184397163120568	6.01812965572148E-27	ESRRA, VDR, NR1H2, NR1I3, NR1I2, NR1H4, NR1H3, RORA, NR3C1, ESR1, ESR2, NR3C2, RXRB, AR, RARA, RARB, PGR, PPARG, PPARA, PPARD	105	46	10386	43.006211180124225	4.694141131462755E-25	4.694141131462755E-25	4.272872055562251E-25
SMART	SM00430:HOLI	20	14.184397163120568	1.6446538643716714E-26	ESRRA, VDR, NR1H2, NR1I3, NR1I2, NR1H4, NR1H3, RORA, NR3C1, ESR1, ESR2, NR3C2, RXRB, AR, RARA, RARB, PGR, PPARG, PPARA, PPARD	105	48	10386	41.214285714285715	1.2828300142099036E-24	6.414150071049518E-25	5.838521218519434E-25
KEGG_PATHWAY	hsa05200:Pathways in cancer	44	31.20567375886525	4.9954637115229154E-21	GSK3B, HSP90AB1, GSTP1, XIAP, PIK3R1, EGFR, IGF1R, RXRB, CASP7, MAPK8, CASP3, AKT2, HMOX1, MAPK1, JAK2, JAK3, NQO1, TGFB2, MAP2K1, HSP90AA1, MMP2, F2, MMP9, ESR1, TGFBR1, IL2, PGF, ESR2, MAPK10, CCNA2, AR, BMP2, KIT, CDK2, RARA, MDM2, RARB, GRB2, PPARG, MET, FGFR2, FGFR1, BCL2L1, PPARD	125	531	8164	5.411917137476459	1.2638523190152977E-18	1.2638523190152977E-18	7.143513107477769E-19
INTERPRO	IPR017441:Protein kinase, ATP binding site	29	20.56737588652482	4.092464716899526E-20	GSK3B, ITK, SRC, EGFR, IGF1R, AKT2, KDR, MAPK1, CSK, JAK2, JAK3, EPHB4, MAP2K1, SYK, PDPK1, INSR, PLK1, MAPK14, TGFBR1, ZAP70, HCK, KIT, MAPKAPK2, CDK2, PRKCQ, TEK, MET, FGFR2, FGFR1	141	390	19204	10.127586833969811	1.5919687748739155E-17	3.183937549747831E-18	2.9138348784324624E-18
UP_SEQ_FEATURE	DOMAIN:Protein kinase	31	21.98581560283688	6.19082736357211E-20	GSK3B, ITK, SRC, EGFR, IGF1R, MAPK8, AKT2, KDR, MAPK1, CSK, JAK2, JAK3, EPHB4, MAP2K1, SYK, PDPK1, INSR, PLK1, MAPK14, TGFBR1, MAPK10, ZAP70, HCK, KIT, MAPKAPK2, CDK2, PRKCQ, TEK, MET, FGFR2, FGFR1	141	508	20559	8.89776344446306	7.268031324833658E-17	1.4536062649667318E-17	1.4276047900397286E-17
INTERPRO	IPR020635:Tyrosine-protein kinase, catalytic domain	18	12.76595744680851	8.095409404337123E-20	ITK, SYK, SRC, INSR, EGFR, IGF1R, ZAP70, HCK, KIT, KDR, CSK, TEK, JAK2, JAK3, MET, EPHB4, FGFR2, FGFR1	141	89	19204	27.545780540282088	3.149114258287141E-17	5.248523763811901E-18	4.80327624657336E-18
INTERPRO	IPR000719:Protein kinase, catalytic domain	31	21.98581560283688	2.855316675363842E-19	GSK3B, ITK, SRC, EGFR, IGF1R, MAPK8, AKT2, KDR, MAPK1, CSK, JAK2, JAK3, EPHB4, MAP2K1, SYK, PDPK1, INSR, PLK1, MAPK14, TGFBR1, MAPK10, ZAP70, HCK, KIT, MAPKAPK2, CDK2, PRKCQ, TEK, MET, FGFR2, FGFR1	141	502	19204	8.410669379220707	1.1107181867165346E-16	1.5470546312745308E-17	1.4158134928887738E-17
INTERPRO	IPR008266:Tyrosine-protein kinase, active site	18	12.76595744680851	3.181603354806233E-19	ITK, SYK, SRC, INSR, EGFR, IGF1R, ZAP70, HCK, KIT, KDR, CSK, TEK, JAK2, JAK3, MET, EPHB4, FGFR2, FGFR1	141	96	19204	25.537234042553187	1.2376437050196246E-16	1.5470546312745308E-17	1.4158134928887738E-17
GOTERM_MF_DIRECT	GO:0004714~transmembrane receptor protein tyrosine kinase activity	19	13.47517730496454	4.440637895012904E-19	ITK, MAP2K1, SYK, SRC, INSR, EGFR, IGF1R, ZAP70, HCK, KIT, KDR, CSK, TEK, JAK2, JAK3, MET, EPHB4, FGFR2, FGFR1	141	116	18869	21.919234531670334	2.2025563959264002E-16	1.1012781979632001E-16	9.813809747978517E-17
INTERPRO	IPR011009:Protein kinase-like domain	31	21.98581560283688	3.0967989229149495E-18	GSK3B, ITK, SRC, EGFR, IGF1R, MAPK8, AKT2, KDR, MAPK1, CSK, JAK2, JAK3, EPHB4, MAP2K1, SYK, PDPK1, INSR, PLK1, MAPK14, TGFBR1, MAPK10, ZAP70, HCK, KIT, MAPKAPK2, CDK2, PRKCQ, TEK, MET, FGFR2, FGFR1	141	547	19204	7.718749594824122	1.2046547810139153E-15	1.3385053122376838E-16	1.2249560183974689E-16
GOTERM_MF_DIRECT	GO:0004713~protein tyrosine kinase activity	18	12.76595744680851	7.718960671394E-18	ITK, MAP2K1, SYK, SRC, INSR, EGFR, IGF1R, ZAP70, HCK, KIT, KDR, CSK, TEK, JAK2, JAK3, MET, FGFR2, FGFR1	141	113	18869	21.3168894746752	3.828604493011424E-15	1.2762014976704749E-15	1.1372602055853827E-15
SMART	SM00219:TyrKc	18	12.76595744680851	1.0722466672673233E-17	ITK, SYK, SRC, INSR, EGFR, IGF1R, ZAP70, HCK, KIT, KDR, CSK, TEK, JAK2, JAK3, MET, EPHB4, FGFR2, FGFR1	105	89	10386	20.005136436597112	8.363524004685122E-16	2.787841334895041E-16	2.537650445865999E-16
GOTERM_MF_DIRECT	GO:0008270~zinc ion binding	37	26.24113475177305	1.4084912607820873E-17	NR1I3, NR1I2, RORA, NR3C1, NR3C2, RXRB, CA1, CA2, LTA4H, ESRRA, PTPN1, PARP1, MME, VDR, NR1H2, MMP2, MMP3, ADAM33, NR1H4, NR1H3, MMP8, MMP9, ESR1, ESR2, MMP12, AR, MMP13, ALB, RARA, MDM2, DPEP1, RARB, PPARG, PGR, PPARA, S100A9, PPARD	141	874	18869	5.665262833308989	6.9861166534791525E-15	1.7465291633697881E-15	1.5563828431642064E-15
INTERPRO	IPR001245:Serine-threonine/tyrosine-protein kinase catalytic domain	19	13.47517730496454	2.5861905150231412E-17	ITK, SYK, SRC, INSR, EGFR, TGFBR1, IGF1R, ZAP70, HCK, KIT, KDR, CSK, TEK, JAK2, JAK3, MET, EPHB4, FGFR2, FGFR1	141	147	19204	17.603898296907413	1.0060281103440019E-14	1.006028110344002E-15	9.206838233482384E-16
UP_SEQ_FEATURE	ACT_SITE:Proton acceptor	35	24.822695035460992	3.3812665110716877E-17	GSK3B, ITK, SRC, ADK, EGFR, IGF1R, HSD11B1, MAPK8, AKT2, KDR, MAPK1, CSK, LTA4H, JAK2, JAK3, EPHB4, MAP2K1, SYK, PDPK1, PLK1, GSR, MAPK14, DCK, TGFBR1, MAPK10, ZAP70, HCK, KIT, MAPKAPK2, CDK2, PRKCQ, TEK, MET, FGFR2, FGFR1	141	858	20559	5.947899618112384	3.9696068839981615E-14	6.616011473330268E-15	6.4976671454427595E-15
UP_KW_MOLECULAR_FUNCTION	KW-0829~Tyrosine-protein kinase	19	13.47517730496454	2.014652427305588E-16	ITK, MAP2K1, SYK, SRC, INSR, EGFR, IGF1R, ZAP70, HCK, KIT, KDR, CSK, TEK, JAK2, JAK3, MET, EPHB4, FGFR2, FGFR1	129	113	11693	15.240927488509296	1.2656542480726785E-14	1.148351883564185E-14	1.007326213652794E-14
GOTERM_BP_DIRECT	GO:0018108~peptidyl-tyrosine phosphorylation	18	12.76595744680851	2.7887426614171617E-16	ITK, MAP2K1, SYK, SRC, INSR, EGFR, ZAP70, HCK, KIT, KDR, CSK, TEK, JAK2, JAK3, MET, EPHB4, FGFR2, FGFR1	140	143	19308	17.359840159840157	7.257527911974648E-13	6.076670259227995E-13	5.535654182913067E-13
GOTERM_CC_DIRECT	GO:0005829~cytosol	84	59.57446808510638	5.325853136180594E-16	GSK3B, ITK, HSP90AB1, ADK, AKR1B1, NR3C1, NR3C2, CASP7, CA1, CA2, CASP3, AKT2, CASP1, JAK2, JAK3, EPHB4, MAP2K1, HSP90AA1, PARP1, SYK, PDPK1, ANXA5, APOA2, DCK, DUSP6, CCNA2, AR, ZAP70, HCK, ADAM17, MTHFD1, MAPKAPK2, RARA, BLVRB, PDE5A, PRKCQ, PPARG, PGR, AGXT, S100A9, GART, PPIA, CRABP2, MAOA, SRC, GSTP1, NR1I3, WAS, XIAP, PIK3R1, TYMS, SEC14L2, MAPK8, TTPA, HMOX1, MAPK1, CSK, LTA4H, GC, ELANE, …	141	5510	20562	2.223176429702282	1.3933298959045715E-13	1.336789137181329E-13	1.1610359836873694E-13
KEGG_PATHWAY	hsa05215:Prostate cancer	19	13.47517730496454	3.284498389108763E-15	GSK3B, MAP2K1, HSP90AA1, HSP90AB1, PDPK1, GSTP1, MMP3, PIK3R1, MMP9, EGFR, IGF1R, AR, AKT2, CDK2, MDM2, MAPK1, GRB2, FGFR2, FGFR1	125	97	8164	12.793072164948454	8.426592756904938E-13	4.154890462222585E-13	2.3484163482127653E-13
GOTERM_BP_DIRECT	GO:0043066~negative regulation of apoptotic process	27	19.148936170212767	6.895728333412753E-15	GSK3B, SRC, GSTP1, XIAP, AKR1B1, PIK3R1, EGFR, IGF1R, MAPK8, CASP3, AKT2, KDR, NQO1, PLK1, ANXA5, NR1H4, SOD2, MMP9, TGFBR1, IL2, HCK, ALB, MDM2, DPEP1, TEK, BCL2L1, PPARD	140	526	19308	7.079250407387289	1.499889101808094E-11	7.512896019253194E-12	6.844010370912157E-12
GOTERM_BP_DIRECT	GO:0046777~protein autophosphorylation	18	12.76595744680851	1.5779363025979494E-14	GSK3B, SYK, PDPK1, SRC, INSR, EGFR, IGF1R, ZAP70, HCK, KIT, MAPKAPK2, KDR, CSK, TEK, JAK2, EPHB4, FGFR2, FGFR1	140	181	19308	13.715232833464876	3.435229878334667E-11	1.146107734453644E-11	1.0440678535523098E-11
GOTERM_CC_DIRECT	GO:0005576~extracellular region	49	34.751773049645394	1.8921594116399077E-14	SERPINA1, HSP90AB1, CTSS, CTSK, CASP1, KDR, EPHB4, CTSB, HSP90AA1, MMP2, ANXA5, MMP3, APOA2, MMP8, F2, MMP9, PGF, CHIT1, MMP12, PROCR, RBP4, MMP13, S100A9, MET, PPIA, GSTP1, DPP4, TTR, MAPK1, LTA4H, GC, ELANE, BCHE, HSPA8, TGFB2, F10, CMA1, PLA2G2A, MAPK14, IL2, BMP2, FABP5, ALB, LCN2, REN, TEK, SHBG, FGFR2, FGFR1	141	2129	20562	3.3563455023335296	4.737321646075543E-12	2.3746600616080844E-12	2.0624537586874992E-12
KEGG_PATHWAY	hsa05417:Lipid and atherosclerosis	24	17.02127659574468	8.713532979358714E-14	HSPA8, GSK3B, HSP90AA1, HSP90AB1, NOS3, PDPK1, SRC, MMP3, PIK3R1, MAPK14, SOD2, MMP9, MAPK10, RXRB, CYP2C9, CASP7, MAPK8, CASP3, AKT2, CASP1, MAPK1, PPARG, JAK2, BCL2L1	125	215	8164	7.290641860465116	2.204958438056792E-11	7.348412812592515E-12	4.153450720160987E-12
UP_KW_PTM	KW-0865~Zymogen	20	14.184397163120568	1.4266572979808186E-13	F10, CMA1, MMP2, MMP3, ADAM33, F2, MMP8, MMP9, CTSS, MMP12, CASP7, ADAM17, MMP13, CASP3, CTSK, CASP1, REN, ELANE, TGM3, CTSB	130	222	14106	9.775467775467776	2.995936831950985E-12	3.138646055557801E-12	2.2826516767693098E-12
GOTERM_MF_DIRECT	GO:0043565~sequence-specific DNA binding	21	14.893617021276595	4.464180531975368E-13	ESRRA, VDR, NR1H2, NR1I3, NR1I2, NR1H4, NR1H3, RORA, NR3C1, ESR1, ESR2, NR3C2, MMP12, RXRB, AR, RARA, RARB, PGR, PPARG, PPARA, PPARD	141	328	18869	8.5679164504411	2.2142465638808062E-10	4.428467087719565E-11	3.9463355902662255E-11
GOTERM_BP_DIRECT	GO:0007165~signal transduction	37	26.24113475177305	5.71227184791909E-13	GSK3B, ITK, CRABP2, SRC, NR1I3, NR1I2, PIK3R1, NR3C1, ITGAL, EGFR, NR3C2, IGF1R, TTR, AKT2, CASP1, MAPK1, JAK2, CCL24, MAP2K1, ANXA5, MAPK14, ESR1, TGFBR1, PGF, ESR2, MAPK10, AR, KIT, CDK2, RARA, RARB, GRB2, PDE5A, PPARG, PGR, TEK, MET	140	1267	19308	4.027489006652385	1.2446660369036522E-9	3.111760089153924E-10	2.8347149045298486E-10
GOTERM_BP_DIRECT	GO:0006508~proteolysis	22	15.602836879432624	1.7123565432090243E-12	F10, MME, MMP2, MMP3, ADAM33, F2, MMP8, MMP9, CTSS, MMP12, DPP4, CASP7, ADAM17, MMP13, CASP3, CTSK, CASP1, DPEP1, REN, LTA4H, ELANE, CTSB	140	409	19308	7.418372336709744	3.7313370171432325E-9	7.462449815304928E-10	6.798055476539827E-10
UP_KW_MOLECULAR_FUNCTION	KW-0418~Kinase	34	24.113475177304963	2.5399167766037345E-12	GSK3B, ITK, SRC, ADK, PIK3R1, EGFR, IGF1R, MAPK8, AKT2, KDR, MAPK1, CSK, JAK2, JAK3, EPHB4, MAP2K1, SYK, PDPK1, INSR, PLK1, MAPK14, DCK, TGFBR1, MAPK10, ZAP70, HCK, KIT, MAPKAPK2, CDK2, PRKCQ, TEK, MET, FGFR2, FGFR1	129	748	11693	4.12015503875969	1.447781894370337E-10	7.238762813320643E-11	6.349791941509337E-11
UP_SEQ_FEATURE	PROPEP:Activation peptide	12	8.51063829787234	3.850282819208136E-12	MMP12, MMP13, F10, CMA1, MMP2, CTSK, MMP3, REN, MMP8, MMP9, CTSS, CTSB	141	76	20559	23.022396416573347	4.52019754959565E-9	6.457474328214789E-10	6.341965843638545E-10
KEGG_PATHWAY	hsa04068:FoxO signaling pathway	18	12.76595744680851	8.808957824982986E-12	TGFB2, MAP2K1, PDPK1, INSR, PLK1, PIK3R1, MAPK14, SOD2, EGFR, TGFBR1, IGF1R, MAPK10, MAPK8, AKT2, CDK2, MDM2, MAPK1, GRB2	125	131	8164	8.974167938931298	2.228665252346218E-9	5.571665824301738E-10	3.1492024224314173E-10
GOTERM_BP_DIRECT	GO:0006468~protein phosphorylation	23	16.312056737588655	1.0567741240878116E-11	GSK3B, TGFB2, MAP2K1, SYK, PDPK1, INSR, PLK1, PIK3R1, TGFBR1, MAPK10, ZAP70, HCK, BMP2, MAPK8, MAPKAPK2, CDK2, RARA, MAPK1, CSK, PRKCQ, JAK2, JAK3, FGFR1	140	501	19308	6.331394354148845	2.302716817226269E-8	3.83785136064557E-9	3.496161060523843E-9
KEGG_PATHWAY	hsa04151:PI3K-Akt signaling pathway	27	19.148936170212767	1.2066953694220278E-11	GSK3B, HSP90AB1, PIK3R1, EGFR, IGF1R, AKT2, KDR, MAPK1, JAK2, JAK3, MAP2K1, HSP90AA1, SYK, NOS3, PDPK1, INSR, IL2, PGF, KIT, CDK2, MDM2, GRB2, TEK, MET, FGFR2, FGFR1, BCL2L1	125	354	8164	4.981423728813559	3.052926467184136E-9	5.971027811146387E-10	3.374928762821871E-10
GOTERM_BP_DIRECT	GO:0007169~transmembrane receptor protein tyrosine kinase signaling pathway	14	9.929078014184398	1.3503256280938802E-11	SYK, SRC, INSR, EGFR, IGF1R, ZAP70, HCK, KIT, KDR, TEK, MET, EPHB4, FGFR2, FGFR1	140	133	19308	14.517293233082707	2.9423711134235475E-8	4.203370776595093E-9	3.829137673951931E-9
KEGG_PATHWAY	hsa01522:Endocrine resistance	16	11.347517730496454	1.4160540263588272E-11	MAP2K1, SRC, MMP2, PIK3R1, MAPK14, ESR1, MMP9, EGFR, ESR2, IGF1R, MAPK10, MAPK8, AKT2, MDM2, MAPK1, GRB2	125	98	8164	10.663183673469389	3.5826220878831805E-9	5.971027811146387E-10	3.374928762821871E-10
GOTERM_CC_DIRECT	GO:0043235~receptor complex	16	11.347517730496454	2.3609293094399207E-11	VDR, INSR, NR1H4, NR1H3, EGFR, TGFBR1, NR3C2, IGF1R, KIT, KDR, PPARG, TEK, MET, EPHB4, FGFR2, FGFR1	141	217	20562	10.752426708500833	5.925943513673815E-9	1.7040943020853178E-9	1.4800500312932243E-9
GOTERM_CC_DIRECT	GO:0070062~extracellular exosome	45	31.914893617021278	2.7156881308132555E-11	SERPINA1, HSP90AB1, CRABP2, SRC, GSTP1, WAS, AKR1B1, ITGAL, DPP4, SEC14L2, CA1, TTR, CA2, CSK, LTA4H, GC, EPHB4, ELANE, TGM3, CTSB, HSPA8, HSP90AA1, MME, INSR, PLA2G2A, ANXA5, GSR, APOA2, F2, SOD2, MMP9, PROCR, RBP4, MTHFD1, FABP5, ALB, MAPKAPK2, LCN2, BLVRB, DPEP1, GRB2, SHBG, S100A9, PPIA, GART	141	2218	20562	2.9586746733687628	6.81636491695059E-9	1.7040943020853178E-9	1.4800500312932243E-9
GOTERM_BP_DIRECT	GO:0022617~extracellular matrix disassembly	10	7.092198581560284	3.5143564743596955E-11	MMP12, MMP13, CMA1, MMP2, CTSK, MMP3, MMP8, MMP9, CTSS, ELANE	140	46	19308	29.981366459627328	7.657780287662064E-8	9.488356963323634E-9	8.643592736208083E-9
GOTERM_MF_DIRECT	GO:0005496~steroid binding	9	6.382978723404255	3.828195960954465E-11	ESRRA, HSD11B1, AR, PGR, NR3C1, SHBG, ESR1, ESR2, NR3C2	141	30	18869	40.146808510638294	1.898783863474307E-8	3.164641994389025E-9	2.820104357903123E-9
GOTERM_BP_DIRECT	GO:0042493~response to drug	18	12.76595744680851	3.919009301051524E-11	NQO1, BCHE, TGFB2, HSP90AB1, FECH, SRC, APOA2, TYMS, SOD2, PGF, DUSP6, DHODH, ADAM17, CASP3, MDM2, LCN2, HMOX1, PPARG	140	293	19308	8.472549975621646	8.539521467731959E-8	9.488356963323634E-9	8.643592736208083E-9
GOTERM_BP_DIRECT	GO:0030335~positive regulation of cell migration	17	12.056737588652481	5.6748481309791133E-11	CCL24, F10, MMP2, INSR, PIK3R1, SOD2, MMP9, EGFR, TGFBR1, IGF1R, BMP2, ADAM17, AKT2, KIT, KDR, MAPK1, JAK2	140	258	19308	9.087375415282391	1.2365496249167052E-7	1.2365494077403488E-8	1.126457353999354E-8
GOTERM_CC_DIRECT	GO:0005615~extracellular space	41	29.078014184397162	9.065868136828837E-11	SERPINA1, GSTP1, AKR1B1, CD1A, EGFR, CTSS, TTR, CA2, CTSK, HMOX1, GC, ELANE, CTSB, BCHE, CCL24, HSPA8, TGFB2, F10, CMA1, MMP2, PLA2G2A, MMP3, MMP8, F2, MMP9, IL2, PGF, CHIT1, MMP12, PROCR, BMP2, RBP4, MMP13, FABP5, ALB, KIT, LCN2, DPEP1, REN, S100A9, PPIA	141	1938	20562	3.085150297521024	2.2755334172508412E-8	4.551065804688077E-9	3.952718507657373E-9
UP_SEQ_FEATURE	REGION:Hinge	8	5.673758865248227	9.141261663610423E-11	RXRB, VDR, NR1I2, RARA, RARB, NR3C1, ESR1, NR3C2	141	22	20559	53.02127659574468	1.0731845145883767E-7	1.3414801491348296E-8	1.3174843372678522E-8
GOTERM_MF_DIRECT	GO:0005524~ATP binding	38	26.95035460992908	9.571126156659271E-11	GSK3B, ITK, HSP90AB1, SRC, ADK, EGFR, IGF1R, MAPK8, AKT2, KDR, MAPK1, CSK, JAK2, JAK3, EPHB4, HSPA8, MAP2K1, HSP90AA1, SYK, PDPK1, INSR, PLK1, MAPK14, DCK, TGFBR1, MAPK10, ZAP70, HCK, MTHFD1, KIT, MAPKAPK2, CDK2, PRKCQ, TEK, MET, GART, FGFR2, FGFR1	141	1545	18869	3.291431981454704	4.7472762387812395E-8	6.781826533861427E-9	6.043482516061997E-9
GOTERM_BP_DIRECT	GO:0033674~positive regulation of kinase activity	11	7.801418439716312	1.138776427500021E-10	INSR, KIT, KDR, TEK, MET, EPHB4, EGFR, IL2, FGFR2, FGFR1, IGF1R	140	73	19308	20.78160469667319	2.481394449915797E-7	2.1360960204690563E-8	1.9459158332405123E-8
GOTERM_BP_DIRECT	GO:0030522~intracellular receptor signaling pathway	9	6.382978723404255	1.1763722921353225E-10	ESRRA, AR, NR1I3, NR1I2, NR1H4, NR1H3, RORA, PPARA, PPARD	140	35	19308	35.46367346938775	2.5633149847159586E-7	2.1360960204690563E-8	1.9459158332405123E-8
KEGG_PATHWAY	hsa01521:EGFR tyrosine kinase inhibitor resistance	14	9.929078014184398	1.3715207732038638E-10	GSK3B, MAP2K1, SRC, PIK3R1, EGFR, IGF1R, AKT2, KDR, MAPK1, GRB2, JAK2, MET, FGFR2, BCL2L1	125	79	8164	11.574278481012659	3.469947251755201E-8	4.9570679374368225E-9	2.801821008116464E-9
KEGG_PATHWAY	hsa05205:Proteoglycans in cancer	20	14.184397163120568	1.9418565584165522E-10	TGFB2, MAP2K1, PDPK1, SRC, MMP2, PTPN11, PIK3R1, MAPK14, ESR1, MMP9, EGFR, IGF1R, CASP3, AKT2, MDM2, KDR, MAPK1, GRB2, MET, FGFR1	125	205	8164	6.371902439024391	4.912897266784455E-8	5.9902230163191685E-9	3.3857782266151824E-9
KEGG_PATHWAY	hsa04915:Estrogen signaling pathway	17	12.056737588652481	2.1309093733941707E-10	HSPA8, MAP2K1, HSP90AA1, HSP90AB1, NOS3, SRC, MMP2, PIK3R1, ESR1, MMP9, EGFR, ESR2, AKT2, RARA, MAPK1, GRB2, PGR	125	138	8164	8.04568115942029	5.391201884918928E-8	5.9902230163191685E-9	3.3857782266151824E-9
GOTERM_MF_DIRECT	GO:0003707~steroid hormone receptor activity	8	5.673758865248227	2.36274733159468E-10	RXRB, ESRRA, PGR, PPARA, ESR1, ESR2, NR3C2, PPARD	141	23	18869	46.54702436016034	1.171922827669647E-7	1.4649033455887014E-8	1.3054179007060605E-8
KEGG_PATHWAY	hsa04014:Ras signaling pathway	21	14.893617021276595	3.096055949763674E-10	MAP2K1, INSR, PLA2G2A, PTPN11, PIK3R1, EGFR, PGF, IGF1R, MAPK10, ZAP70, MAPK8, AKT2, KIT, KDR, MAPK1, GRB2, TEK, MET, FGFR2, FGFR1, BCL2L1	125	236	8164	5.811661016949153	7.833020443381855E-8	7.833021552902096E-9	4.427360008162054E-9
KEGG_PATHWAY	hsa04010:MAPK signaling pathway	23	16.312056737588655	4.0379589154447135E-10	HSPA8, TGFB2, MAP2K1, INSR, MAPK14, EGFR, TGFBR1, PGF, DUSP6, IGF1R, MAPK10, MAPK8, CASP3, AKT2, KIT, MAPKAPK2, KDR, MAPK1, GRB2, TEK, MET, FGFR2, FGFR1	125	294	8164	5.109442176870748	1.0216035384313926E-7	9.28730550552284E-9	5.249346590078127E-9
GOTERM_BP_DIRECT	GO:0014068~positive regulation of phosphatidylinositol 3-kinase signaling	11	7.801418439716312	4.1944944167002867E-10	TGFB2, SRC, INSR, KIT, KDR, TEK, F2, JAK2, FGFR1, IGF1R, PPARD	140	83	19308	18.277796901893286	9.139799889146261E-7	6.628368560604365E-8	6.038233865442709E-8
GOTERM_BP_DIRECT	GO:0008284~positive regulation of cell proliferation	22	15.602836879432624	4.2587039857026667E-10	TGFB2, INSR, F2, EGFR, TGFBR1, IL2, PGF, IGF1R, DPP4, AR, HCK, BMP2, ADAM17, AKT2, KIT, CDK2, MDM2, KDR, RARA, FGFR2, FGFR1, BCL2L1	140	550	19308	5.516571428571428	9.279712802623408E-7	6.628368560604365E-8	6.038233865442709E-8
UP_SEQ_FEATURE	REGION:Modulating	7	4.964539007092199	4.260167779842704E-10	RXRB, AR, RARA, RARB, NR3C1, ESR2, NR3C2	141	15	20559	68.04397163120568	5.001435716689429E-7	5.557152192817039E-8	5.4577482779540423E-8
KEGG_PATHWAY	hsa04917:Prolactin signaling pathway	13	9.219858156028367	4.4480311538258957E-10	GSK3B, MAP2K1, SRC, PIK3R1, MAPK14, ESR1, ESR2, MAPK10, MAPK8, AKT2, MAPK1, GRB2, JAK2	125	70	8164	12.129371428571428	1.125351737352176E-7	9.377932349316263E-9	5.300570458309192E-9
GOTERM_BP_DIRECT	GO:0030574~collagen catabolic process	9	6.382978723404255	4.605566872225971E-10	MMP12, MMP13, MMP2, CTSK, MMP3, MMP8, MMP9, CTSS, CTSB	140	41	19308	30.273867595818814	1.0035525543905521E-6	6.690353476386929E-8	6.094700160912369E-8
GOTERM_MF_DIRECT	GO:0042802~identical protein binding	39	27.659574468085108	4.621392937050229E-10	SERPINA1, HSP90AB1, WAS, XIAP, HMGCR, NR3C1, EGFR, IGF1R, DPP4, TTR, CASP1, KDR, HMOX1, MAPK1, CSK, JAK2, NQO1, BCHE, HSP90AA1, PARP1, INSR, PLK1, SOD2, MMP9, ESR1, PGF, FABP5, ALB, LCN2, MDM2, GRB2, PPARG, PGR, TEK, AGXT, MET, FGFR2, FGFR1, BCL2L1	141	1714	18869	3.0449738076913526	2.2922107989487017E-7	2.5469009964187928E-8	2.269617420195779E-8
GOTERM_BP_DIRECT	GO:0007507~heart development	15	10.638297872340425	6.462074798518691E-10	TGFB2, MAP2K1, MMP2, PTPN11, SOD2, TGFBR1, CASP7, BMP2, RBP4, MTHFD1, CASP3, PPARG, TEK, PPARA, PPARD	140	219	19308	9.446183953033268	1.4080852211995065E-6	8.800538116232643E-8	8.017011546912252E-8
KEGG_PATHWAY	hsa04659:Th17 cell differentiation	15	10.638297872340425	6.943894723377772E-10	HSP90AA1, HSP90AB1, RORA, MAPK14, TGFBR1, IL2, MAPK10, RXRB, ZAP70, MAPK8, RARA, MAPK1, PRKCQ, JAK2, JAK3	125	108	8164	9.071111111111112	1.756805116936988E-7	1.3513887423189047E-8	7.638284195715548E-9
GOTERM_CC_DIRECT	GO:1904813~ficolin-1-rich granule lumen	12	8.51063829787234	8.60467483886845E-10	HSPA8, HSP90AA1, SERPINA1, HSP90AB1, GSTP1, MAPK1, LTA4H, MAPK14, PPIA, MMP9, CTSS, CTSB	141	124	20562	14.112560054907345	2.1597731303391043E-7	3.599622307593302E-8	3.126365191455537E-8
GOTERM_MF_DIRECT	GO:0004175~endopeptidase activity	11	7.801418439716312	8.993524040898541E-10	MMP12, ADAM17, MMP13, MME, CMA1, MMP2, MMP3, CASP1, MMP8, MMP9, ELANE	141	87	18869	16.92011086655254	4.460786764415303E-7	4.460787924285676E-8	3.975137626077155E-8
GOTERM_BP_DIRECT	GO:0045944~positive regulation of transcription from RNA polymerase II promoter	31	21.98581560283688	1.6855800238569957E-9	NR1I3, NR1I2, WAS, RORA, PIK3R1, NR3C1, EGFR, RXRB, JAK2, ESRRA, PARP1, VDR, NR1H2, NR1H4, NR1H3, MAPK14, ESR1, IL2, ESR2, MMP12, AR, BMP2, RARA, MDM2, RARB, PPARG, PGR, PPARA, MET, FGFR2, PPARD	140	1204	19308	3.550949216896061	3.6728720974599227E-6	2.1605169835202318E-7	1.9681625572683157E-7
GOTERM_BP_DIRECT	GO:0043410~positive regulation of MAPK cascade	13	9.219858156028367	1.8621218050927074E-9	INSR, MMP8, TGFBR1, IGF1R, AR, BMP2, KIT, KDR, TEK, JAK2, PPIA, FGFR2, FGFR1	140	160	19308	11.205535714285714	4.057555152536807E-6	2.2542018962761164E-7	2.05350654617168E-7
GOTERM_BP_DIRECT	GO:0043627~response to estrogen	10	7.092198581560284	2.040843454244187E-9	HSP90AA1, MME, CA2, MMP2, APOA2, HMOX1, MAPK1, PPARG, TEK, ESR1	140	71	19308	19.42454728370221	4.446988090545112E-6	2.284836453977304E-7	2.0814136581665664E-7
GOTERM_BP_DIRECT	GO:0045893~positive regulation of transcription, DNA-templated	24	17.02127659574468	2.0971422248529636E-9	ESRRA, MAP2K1, SRC, NR1H2, INSR, NR1I2, NR1H4, NR1H3, RORA, ESR1, EGFR, TGFBR1, ESR2, RXRB, SEC14L2, CCNA2, AR, BMP2, CDK2, RARA, MAPK1, PPARG, PPARA, PPARD	140	725	19308	4.56543842364532	4.569662499731564E-6	2.284836453977304E-7	2.0814136581665664E-7
KEGG_PATHWAY	hsa05161:Hepatitis B	17	12.056737588652481	2.348881693085541E-9	TGFB2, MAP2K1, SRC, PIK3R1, MAPK14, MMP9, TGFBR1, MAPK10, CCNA2, MAPK8, CASP3, AKT2, CDK2, MAPK1, GRB2, JAK2, JAK3	125	162	8164	6.853728395061729	5.942668802605411E-7	4.2447647739331564E-8	2.3992148722230883E-8
KEGG_PATHWAY	hsa05207:Chemical carcinogenesis - receptor activation	19	13.47517730496454	2.538632811020242E-9	MAP2K1, HSP90AA1, HSP90AB1, SRC, VDR, NR1I3, XIAP, PIK3R1, ESR1, EGFR, ESR2, RXRB, AR, AKT2, MAPK1, GRB2, PGR, JAK2, PPARA	125	212	8164	5.85343396226415	6.422739080580442E-7	4.281827341254141E-8	2.4201632798392973E-8
GOTERM_MF_DIRECT	GO:0004672~protein kinase activity	18	12.76595744680851	3.2416636223322053E-9	GSK3B, MAP2K1, SYK, PDPK1, SRC, PLK1, MAPK14, EGFR, TGFBR1, MAPK10, AKT2, MAPKAPK2, CDK2, PRKCQ, TEK, JAK2, MET, FGFR2	141	379	18869	6.3556952787290175	1.6078638577221582E-6	1.4616955969788853E-7	1.302559382791668E-7
KEGG_PATHWAY	hsa04914:Progesterone-mediated oocyte maturation	14	9.929078014184398	3.6234362283654816E-9	MAP2K1, HSP90AA1, HSP90AB1, PLK1, PIK3R1, MAPK14, IGF1R, MAPK10, CCNA2, MAPK8, AKT2, CDK2, MAPK1, PGR	125	102	8164	8.964392156862745	9.167289445333182E-7	5.7295585361029175E-8	3.238446129101649E-8
GOTERM_BP_DIRECT	GO:0045471~response to ethanol	12	8.51063829787234	4.085266129446168E-9	NQO1, RBP4, FECH, GSTP1, CTSK, RARA, HMGCR, TYMS, PPARA, IL2, FGFR2, IGF1R	140	136	19308	12.16890756302521	8.901755284562718E-6	4.238949950506285E-7	3.861549174738401E-7
KEGG_PATHWAY	hsa04660:T cell receptor signaling pathway	14	9.929078014184398	4.61966659355916E-9	GSK3B, ITK, MAP2K1, PDPK1, PIK3R1, MAPK14, IL2, MAPK10, ZAP70, MAPK8, AKT2, MAPK1, GRB2, PRKCQ	125	104	8164	8.792	1.1687749538191738E-6	6.875150871590985E-8	3.88595484046447E-8
GOTERM_MF_DIRECT	GO:0019899~enzyme binding	18	12.76595744680851	4.973780180819647E-9	PTPN1, BCHE, HSPA8, PARP1, SRC, APOA2, MAPK14, SOD2, ESR1, EGFR, ESR2, AR, MAPK8, MDM2, RARA, HMOX1, PGR, PPARG	141	390	18869	6.1764320785597375	2.4669919251874006E-6	2.0558291414054543E-7	1.83200903326857E-7
UP_KW_DOMAIN	KW-0727~SH2 domain	11	7.801418439716312	5.525306136592115E-9	ITK, ZAP70, HCK, SYK, SRC, GRB2, PTPN11, CSK, PIK3R1, JAK2, JAK3	106	108	14495	13.927760307477289	9.39301996183417E-8	9.393020432206595E-8	9.393020432206595E-8
KEGG_PATHWAY	hsa04931:Insulin resistance	14	9.929078014184398	7.389164392100315E-9	PTPN1, GSK3B, NOS3, PDPK1, NR1H2, INSR, NR1H3, PTPN11, PIK3R1, MAPK10, MAPK8, AKT2, PRKCQ, PPARA	125	108	8164	8.46637037037037	1.8694568505450704E-6	9.876428738822379E-8	5.5823292871604754E-8
KEGG_PATHWAY	hsa04926:Relaxin signaling pathway	15	10.638297872340425	7.41708087105238E-9	MAP2K1, NOS3, SRC, MMP2, PIK3R1, MAPK14, MMP9, EGFR, TGFBR1, MAPK10, MAPK8, MMP13, AKT2, MAPK1, GRB2	125	129	8164	7.594418604651162	1.8765196984071864E-6	9.876428738822379E-8	5.5823292871604754E-8
GOTERM_BP_DIRECT	GO:0018105~peptidyl-serine phosphorylation	13	9.219858156028367	7.568522430077716E-9	GSK3B, SYK, PDPK1, SRC, PLK1, MAPK14, TGFBR1, MAPK8, AKT2, MAPKAPK2, CDK2, MAPK1, PRKCQ	140	181	19308	9.90544593528019	1.649167454720324E-5	7.496277443245156E-7	6.828871374411031E-7
INTERPRO	IPR000980:SH2 domain	11	7.801418439716312	7.735937085379636E-9	ITK, ZAP70, HCK, SYK, SRC, GRB2, PTPN11, CSK, PIK3R1, JAK2, JAK3	141	110	19204	13.619858156028368	3.009275020726676E-6	2.735708660193344E-7	2.503630547631955E-7
GOTERM_BP_DIRECT	GO:0030518~intracellular steroid hormone receptor signaling pathway	6	4.25531914893617	8.027018518492267E-9	AR, PGR, NR3C1, ESR1, ESR2, NR3C2	140	11	19308	75.22597402597403	1.7490720404911286E-5	7.604727544258543E-7	6.927665982263977E-7
KEGG_PATHWAY	hsa04657:IL-17 signaling pathway	13	9.219858156028367	1.4687685524208476E-8	GSK3B, HSP90AA1, HSP90AB1, MMP3, MAPK14, MMP9, MAPK10, MAPK8, MMP13, CASP3, LCN2, MAPK1, S100A9	125	94	8164	9.032510638297872	3.7159775576611764E-6	1.7806351652852817E-7	1.0064459629873332E-7
KEGG_PATHWAY	hsa04210:Apoptosis	15	10.638297872340425	1.4779975680233564E-8	MAP2K1, PARP1, PDPK1, XIAP, PIK3R1, CTSS, MAPK10, CASP7, MAPK8, CASP3, CTSK, AKT2, MAPK1, CTSB, BCL2L1	125	136	8164	7.2035294117647055	3.7393268853547212E-6	1.7806351652852817E-7	1.0064459629873332E-7
UP_SEQ_FEATURE	MOTIF:Cysteine switch	8	5.673758865248227	1.5332892470826603E-8	MMP12, ADAM17, MMP13, MMP2, MMP3, ADAM33, MMP8, MMP9	141	43	20559	27.127164769915883	1.8000653932426225E-5	1.8000815760750433E-6	1.7678825018863073E-6
GOTERM_CC_DIRECT	GO:0005737~cytoplasm	70	49.645390070921984	1.8070796340003563E-8	GSK3B, HSP90AB1, NR3C1, IGF1R, CASP7, CA1, CA2, CASP3, CASP1, JAK2, TGM3, HSP90AA1, PARP1, SYK, MME, PDPK1, ANXA5, DCK, DUSP6, MMP12, CCNA2, AR, ZAP70, ADAM17, MAPKAPK2, RARA, RARB, PPARG, PGR, S100A9, PPIA, CRABP2, SRC, GSTP1, NR1I3, XIAP, PIK3R1, TYMS, EGFR, RXRB, SEC14L2, MAPK8, MAPK1, CSK, GC, ELANE, ESRRA, PTPN1, NQO1, HSPA8, NOS3, VDR, NR1H2, PLK1, NR1H3, PTPN11, MAPK14, ESR1, MAPK10, CYP2C…	141	5576	20562	1.8307182758936478	4.53575962666708E-6	6.47967125905842E-7	5.627762288743967E-7
UP_SEQ_FEATURE	BINDING:in inhibited form	8	5.673758865248227	1.8130644516047664E-8	MMP12, ADAM17, MMP13, MMP2, MMP3, ADAM33, MMP8, MMP9	141	44	20559	26.51063829787234	2.1285150352379212E-5	1.935034241985451E-6	1.900421193363905E-6
GOTERM_BP_DIRECT	GO:0030154~cell differentiation	22	15.602836879432624	1.8158239329430538E-8	SYK, SRC, VDR, NR1H2, NR1I3, NR1I2, NR1H4, NR1H3, EGFR, PGF, DUSP6, RXRB, ZAP70, HCK, RARA, RARB, GRB2, PPARG, JAK2, PPARA, JAK3, PPARD	140	680	19308	4.461932773109243	3.956602116150787E-5	1.6486168124512144E-6	1.501837711204984E-6
KEGG_PATHWAY	hsa05418:Fluid shear stress and atherosclerosis	15	10.638297872340425	1.9607787137386733E-8	NQO1, HSP90AA1, HSP90AB1, NOS3, SRC, GSTP1, MMP2, PIK3R1, MAPK14, MMP9, MAPK10, MAPK8, AKT2, KDR, HMOX1	125	139	8164	7.048057553956834	4.960757898464507E-6	2.2548955207994742E-7	1.2745061639301376E-7
GOTERM_MF_DIRECT	GO:0004252~serine-type endopeptidase activity	13	9.219858156028367	2.1665441991118262E-8	F10, CMA1, MMP2, MMP3, F2, MMP8, MMP9, CTSS, MMP12, DPP4, MMP13, CTSK, ELANE	141	193	18869	9.013963914305663	1.074600160777539E-5	8.266199405842044E-7	7.366250276980209E-7
UP_KW_MOLECULAR_FUNCTION	KW-0645~Protease	24	17.02127659574468	2.488670094605455E-8	F10, MME, CMA1, MMP2, MMP3, ADAM33, F2, MMP8, MMP9, CTSS, MMP12, DPP4, CASP7, ADAM17, MMP13, CASP3, CTSK, CASP1, DPEP1, REN, LTA4H, ELANE, CTSB, METAP2	129	550	11693	3.955348837209302	1.4185409641376268E-6	4.7284731797503647E-7	4.147783491009092E-7
GOTERM_BP_DIRECT	GO:0035556~intracellular signal transduction	18	12.76595744680851	2.7234550403485872E-8	GSK3B, ITK, SYK, PDPK1, SRC, MAPK14, TGFBR1, MAPK10, ZAP70, MAPK8, AKT2, KIT, MAPKAPK2, HMOX1, MAPK1, PRKCQ, JAK2, JAK3	140	451	19308	5.504339562876148	5.934232528825856E-5	2.3737634131678283E-6	2.1624233020367785E-6
GOTERM_MF_DIRECT	GO:0019903~protein phosphatase binding	10	7.092198581560284	2.9835407707043636E-8	HSP90AA1, MAPK8, GRB2, CSK, PPARG, PIK3R1, MAPK14, JAK3, MET, EGFR	141	93	18869	14.389537100587203	1.4798252944703272E-5	1.057025873049546E-6	9.419464433223777E-7
GOTERM_CC_DIRECT	GO:0005654~nucleoplasm	56	39.71631205673759	3.042302762833496E-8	GSK3B, HSP90AB1, ADK, AKR1B1, RORA, NR3C1, NR3C2, CASP7, CASP3, AKT2, CTSK, JAK2, HSP90AA1, PARP1, DCK, DUSP6, CCNA2, AR, MAPKAPK2, RARA, BLVRB, DPEP1, RARB, PPARG, PGR, PPARA, S100A9, PPARD, CRABP2, SRC, NR1I3, NR1I2, XIAP, RXRB, SEC14L2, MAPK8, HMOX1, MAPK1, LTA4H, ESRRA, HSPA8, VDR, NR1H2, PLK1, NR1H4, NR1H3, PTPN11, MAPK14, ESR1, ESR2, DHODH, MAPK10, FABP5, CDK2, MDM2, GRB2	141	3963	20562	2.060678295510064	7.636150901380034E-6	9.545224918390095E-7	8.290275028721277E-7
GOTERM_BP_DIRECT	GO:0051897~positive regulation of protein kinase B signaling	11	7.801418439716312	3.2042387063650626E-8	HSP90AA1, HSP90AB1, F10, SRC, INSR, TEK, MET, EGFR, TGFBR1, FGFR1, IGF1R	140	129	19308	11.760132890365448	6.981792517457563E-5	2.685398515834412E-6	2.4463130123594803E-6
GOTERM_BP_DIRECT	GO:0010628~positive regulation of gene expression	19	13.47517730496454	3.365609785064584E-8	GSK3B, MAP2K1, NOS3, VDR, NR1H2, NR1I2, MAPK14, MMP8, TGFBR1, AR, BMP2, MAPK8, MDM2, RARA, LCN2, MAPK1, PGR, PPARG, PPARD	140	516	19308	5.078239202657807	7.33339492695606E-5	2.7161717487613813E-6	2.4743464530937776E-6
GOTERM_MF_DIRECT	GO:0004715~non-membrane spanning protein tyrosine kinase activity	8	5.673758865248227	4.4750342932747715E-8	ITK, ZAP70, HCK, SYK, SRC, CSK, JAK2, JAK3	141	46	18869	23.27351218008017	2.219592428487349E-5	1.4797446729761913E-6	1.3186434384182994E-6
KEGG_PATHWAY	hsa04625:C-type lectin receptor signaling pathway	13	9.219858156028367	4.677962902182275E-8	SYK, SRC, PTPN11, PIK3R1, MAPK14, IL2, MAPK10, MAPK8, AKT2, MAPKAPK2, MDM2, CASP1, MAPK1	125	104	8164	8.164	1.1835176392582802E-5	5.145759192400502E-7	2.9084725870089795E-7
INTERPRO	IPR021158:Peptidase M10A, cysteine switch, zinc binding site	6	4.25531914893617	5.4274474077275946E-8	MMP12, MMP13, MMP2, MMP3, MMP8, MMP9	141	15	19204	54.47943262411347	2.1112548096113848E-5	1.7593975346716952E-6	1.6101427309591865E-6
GOTERM_MF_DIRECT	GO:0043560~insulin receptor substrate binding	6	4.25531914893617	5.920516643435498E-8	INSR, GRB2, PTPN11, PIK3R1, JAK2, IGF1R	141	15	18869	53.52907801418439	2.936533225184057E-5	1.8353601594650044E-6	1.6355427227490565E-6
KEGG_PATHWAY	hsa05210:Colorectal cancer	12	8.51063829787234	5.9305229697265205E-8	MAPK10, GSK3B, TGFB2, MAP2K1, MAPK8, AKT2, CASP3, MAPK1, GRB2, PIK3R1, EGFR, TGFBR1	125	86	8164	9.113302325581396	1.5004111003080745E-5	6.119104865621546E-7	3.4586244892643523E-7
KEGG_PATHWAY	hsa05415:Diabetic cardiomyopathy	17	12.056737588652481	6.046546309902714E-8	GSK3B, TGFB2, PARP1, NOS3, CMA1, MMP2, INSR, GSR, PIK3R1, MAPK14, MMP9, TGFBR1, MAPK10, MAPK8, AKT2, REN, PPARA	125	203	8164	5.4694778325123155	1.529764561181146E-5	6.119104865621546E-7	3.4586244892643523E-7
GOTERM_CC_DIRECT	GO:0032991~macromolecular complex	21	14.893617021276595	6.423488693862776E-8	PTPN1, HSP90AA1, HSP90AB1, SYK, PARP1, PTPN11, PIK3R1, NR3C1, ESR1, EGFR, AR, RBP4, TTR, AKT2, ALB, MDM2, CASP1, RARA, MAPK1, PPIA, TGM3	141	703	20562	4.356224085227445	1.612282717189384E-5	1.7914396246217297E-6	1.5559117058467613E-6
GOTERM_MF_DIRECT	GO:0008233~peptidase activity	10	7.092198581560284	6.715441173116771E-8	ADAM17, CASP7, CASP3, MMP3, REN, LTA4H, MMP8, MMP9, ELANE, CTSB	141	102	18869	13.119872062300098	3.3308034595780356E-5	1.959328718744658E-6	1.7460147050103605E-6
UP_KW_PTM	KW-0702~S-nitrosylation	9	6.382978723404255	6.751647928841327E-8	PTPN1, HSP90AA1, MAPK8, HSP90AB1, CASP3, ANXA5, CDK2, XIAP, S100A9	130	60	14106	16.276153846153846	1.417845107987148E-6	7.42681272172546E-7	5.401318343073062E-7
GOTERM_BP_DIRECT	GO:0009755~hormone-mediated signaling pathway	8	5.673758865248227	7.652484905114139E-8	RARA, RARB, NR1H3, REN, PTPN11, PPARG, PPARA, PPARD	140	51	19308	21.633613445378153	1.6673375076259322E-4	5.955273074372753E-6	5.425065191661273E-6
SMART	SM00252:SH2	11	7.801418439716312	7.80939424426826E-8	ITK, ZAP70, HCK, SYK, SRC, GRB2, PTPN11, CSK, PIK3R1, JAK2, JAK3	105	104	10386	10.462087912087913	6.091309194822259E-6	1.5228318776323107E-6	1.3861674783576162E-6
UP_KW_CELLULAR_COMPONENT	KW-0963~Cytoplasm	74	52.4822695035461	8.104535773096256E-8	GSK3B, ITK, HSP90AB1, ADK, AKR1B1, NR3C1, NR3C2, CASP7, CA1, CA2, CASP3, AKT2, CASP1, KDR, JAK2, JAK3, TGM3, MAP2K1, HSP90AA1, SYK, PDPK1, MMP2, DUSP6, CCNA2, AR, ZAP70, HCK, MTHFD1, MAPKAPK2, KIT, RARA, BLVRB, RARB, PRKCQ, PPARG, PGR, S100A9, PPIA, CRABP2, SRC, GSTP1, NR1I3, WAS, XIAP, TYMS, RXRB, SEC14L2, MAPK8, TTR, TTPA, MAPK1, CSK, LTA4H, ESRRA, NQO1, HSPA8, NOS3, VDR, PLK1, GSR, NR1H3, PTPN…	138	5531	17615	1.7077788171544315	2.1882223539826384E-6	2.188224658735989E-6	1.9450885855431012E-6
GOTERM_BP_DIRECT	GO:0001666~response to hypoxia	12	8.51063829787234	8.466448036838032E-8	DPP4, TGFB2, ADAM17, BMP2, CASP3, MMP2, CASP1, HMOX1, TEK, SOD2, PPARA, PGF	140	182	19308	9.093249607535322	1.8446689430673402E-4	6.361513886989681E-6	5.795137707973619E-6
KEGG_PATHWAY	hsa04015:Rap1 signaling pathway	17	12.056737588652481	9.71515355945289E-8	MAP2K1, SRC, INSR, PIK3R1, ITGAL, MAPK14, EGFR, PGF, IGF1R, AKT2, KIT, KDR, MAPK1, TEK, MET, FGFR2, FGFR1	125	210	8164	5.287161904761905	2.4579037629757217E-5	9.453591732852234E-7	5.343334457699089E-7
KEGG_PATHWAY	hsa05223:Non-small cell lung cancer	11	7.801418439716312	1.0982485425897858E-7	RXRB, MAP2K1, PDPK1, AKT2, MAPK1, RARB, GRB2, PIK3R1, JAK3, MET, EGFR	125	72	8164	9.978222222222222	2.7785303622462898E-5	1.029099560278577E-6	5.816649688531089E-7
INTERPRO	IPR018486:Hemopexin, conserved site	6	4.25531914893617	1.1053318599770358E-7	MMP12, MMP13, MMP2, MMP3, MMP8, MMP9	141	17	19204	48.07008760951189	4.299648737371431E-5	3.307493027162053E-6	3.026908785783267E-6
GOTERM_CC_DIRECT	GO:0045121~membrane raft	13	9.219858156028367	1.6103005377623763E-7	MME, SRC, EGFR, TGFBR1, CD1A, DPP4, ZAP70, ADAM17, CASP3, KDR, CSK, TEK, JAK2	141	252	20562	7.522965214454576	4.0417729923580836E-5	4.0418543497835644E-6	3.5104551723219806E-6
GOTERM_BP_DIRECT	GO:0009410~response to xenobiotic stimulus	13	9.219858156028367	1.7117560685170248E-7	TGFB2, HSP90AA1, HSP90AB1, SRC, MMP2, APOA2, TYMS, SOD2, PGF, DUSP6, ADAM17, CASP3, HMOX1	140	240	19308	7.470357142857143	3.729221263925053E-4	1.2433054910995324E-5	1.132611932002098E-5
INTERPRO	IPR024079:Metallopeptidase, catalytic domain	9	6.382978723404255	1.7839743661769528E-7	MMP12, ADAM17, MMP13, MME, MMP2, MMP3, ADAM33, MMP8, MMP9	141	84	19204	14.592705167173252	6.939420113893924E-5	4.956900203163105E-6	4.536391959707109E-6
KEGG_PATHWAY	hsa05225:Hepatocellular carcinoma	15	10.638297872340425	2.1674246222026155E-7	NQO1, GSK3B, TGFB2, MAP2K1, GSTP1, PIK3R1, EGFR, TGFBR1, IGF1R, AKT2, HMOX1, MAPK1, GRB2, MET, BCL2L1	125	168	8164	5.831428571428571	5.483434542163934E-5	1.945072469862423E-6	1.0993887873135435E-6
KEGG_PATHWAY	hsa05208:Chemical carcinogenesis - reactive oxygen species	17	12.056737588652481	2.2295297085379552E-7	NQO1, PTPN1, MAP2K1, PDPK1, SRC, PTPN11, PIK3R1, MAPK14, SOD2, EGFR, MAPK10, MAPK8, AKT2, HMOX1, MAPK1, GRB2, MET	125	223	8164	4.978941704035875	5.6405517065427624E-5	1.945072469862423E-6	1.0993887873135435E-6
UP_KW_LIGAND	KW-0754~Steroid-binding	7	4.964539007092199	2.2800290344443067E-7	AR, PGR, NR3C1, SHBG, ESR1, ESR2, NR3C2	110	18	6833	24.157070707070705	6.384061646103056E-6	6.384081296444059E-6	6.156078392999628E-6
INTERPRO	IPR002477:Peptidoglycan binding-like	6	4.25531914893617	2.7210824953370897E-7	MMP12, MMP13, MMP2, MMP3, MMP8, MMP9	141	20	19204	40.85957446808511	1.0584452152562207E-4	7.056673937907519E-6	6.45803578893336E-6
KEGG_PATHWAY	hsa04933:AGE-RAGE signaling pathway in diabetic complications	12	8.51063829787234	2.8699501823361057E-7	MAPK10, TGFB2, MAPK8, NOS3, AKT2, CASP3, MMP2, MAPK1, PIK3R1, JAK2, MAPK14, TGFBR1	125	100	8164	7.83744	7.260711399859066E-5	2.420324653770116E-6	1.3680095869135438E-6
UP_SEQ_FEATURE	REPEAT:Hemopexin 3	6	4.25531914893617	3.2697640363879075E-7	MMP12, MMP13, MMP2, MMP3, MMP8, MMP9	141	22	20559	39.765957446808514	3.837966918074365E-4	2.952848445168772E-5	2.9000291799655826E-5
UP_SEQ_FEATURE	REPEAT:Hemopexin 4	6	4.25531914893617	3.2697640363879075E-7	MMP12, MMP13, MMP2, MMP3, MMP8, MMP9	141	22	20559	39.765957446808514	3.837966918074365E-4	2.952848445168772E-5	2.9000291799655826E-5
KEGG_PATHWAY	hsa04510:Focal adhesion	16	11.347517730496454	3.305106939924453E-7	GSK3B, MAP2K1, PDPK1, SRC, XIAP, PIK3R1, EGFR, PGF, IGF1R, MAPK10, MAPK8, AKT2, KDR, MAPK1, GRB2, MET	125	201	8164	5.198965174129354	8.361572341997192E-5	2.697393728389957E-6	1.5246138464812801E-6
KEGG_PATHWAY	hsa05226:Gastric cancer	14	9.929078014184398	3.5509639582173413E-7	GSK3B, TGFB2, MAP2K1, PIK3R1, EGFR, TGFBR1, RXRB, AKT2, CDK2, MAPK1, RARB, GRB2, MET, FGFR2	125	149	8164	6.136697986577182	8.983536866069564E-5	2.8074808794655856E-6	1.5868370188283743E-6
GOTERM_BP_DIRECT	GO:0001934~positive regulation of protein phosphorylation	12	8.51063829787234	3.591731797108101E-7	ADAM17, HSP90AA1, BMP2, AKT2, INSR, KDR, TEK, F2, PPIA, MMP9, EGFR, PGF	140	210	19308	7.880816326530612	7.823323176060493E-4	2.524639866418888E-5	2.299866973309542E-5
GOTERM_BP_DIRECT	GO:0006915~apoptotic process	19	13.47517730496454	3.7769118283319856E-7	PARP1, MAPK14, NR3C1, MMP9, TGFBR1, CASP7, CASP3, MDM2, CASP1, LCN2, DPEP1, MAPK1, RARB, JAK2, PPIA, S100A9, FGFR2, BCL2L1, PPARD	140	607	19308	4.316921628618498	8.226506801605193E-4	2.5718408981048114E-5	2.3428656185121847E-5
UP_SEQ_FEATURE	REPEAT:Hemopexin 1	6	4.25531914893617	4.1552094096984735E-7	MMP12, MMP13, MMP2, MMP3, MMP8, MMP9	141	23	20559	38.03700277520814	4.8770272041720464E-4	3.252143897990672E-5	3.193970966254893E-5
UP_SEQ_FEATURE	REPEAT:Hemopexin 2	6	4.25531914893617	4.1552094096984735E-7	MMP12, MMP13, MMP2, MMP3, MMP8, MMP9	141	23	20559	38.03700277520814	4.8770272041720464E-4	3.252143897990672E-5	3.193970966254893E-5
GOTERM_BP_DIRECT	GO:0000122~negative regulation of transcription from RNA polymerase II promoter	24	17.02127659574468	4.229766835939123E-7	PARP1, VDR, NR1H2, NR1I3, PLK1, NR1I2, NR1H4, NR1H3, NR3C1, ESR1, ESR2, MMP12, MAPK10, AR, BMP2, CDK2, MDM2, RARA, RARB, PPARG, PPARA, ELANE, FGFR2, PPARD	140	969	19308	3.4158337019018132	9.212417844067788E-4	2.751242059841262E-5	2.5062943959545223E-5
GOTERM_BP_DIRECT	GO:0038083~peptidyl-tyrosine autophosphorylation	6	4.25531914893617	4.2928972021387285E-7	ITK, SRC, INSR, KDR, EGFR, IGF1R	140	22	19308	37.61298701298701	9.349851298933176E-4	2.751242059841262E-5	2.5062943959545223E-5
KEGG_PATHWAY	hsa04380:Osteoclast differentiation	13	9.219858156028367	4.722277862922389E-7	TGFB2, MAP2K1, SYK, PIK3R1, MAPK14, TGFBR1, MAPK10, MAPK8, CTSK, AKT2, MAPK1, GRB2, PPARG	125	128	8164	6.633249999999999	1.1946652145478076E-4	3.6204130282404984E-6	2.0463204072663684E-6
UP_SEQ_FEATURE	CROSSLNK:Glycyl lysine isopeptide (Lys-Gly) (interchain with G-Cter in SUMO)	9	6.382978723404255	4.839082851793914E-7	ESRRA, AR, CRABP2, MAPKAPK2, RARA, PGR, RORA, NR3C1, TGFBR1	141	102	20559	12.865456821026282	5.679471212461928E-4	3.550677042503785E-5	3.4871640800739896E-5
GOTERM_BP_DIRECT	GO:0007275~multicellular organism development	12	8.51063829787234	4.979658442744799E-7	VDR, INSR, KIT, KDR, TEK, F2, MET, EPHB4, EGFR, FGFR2, FGFR1, IGF1R	140	217	19308	7.626596445029624	0.0010844793714819279	3.100193070497405E-5	2.824177716813836E-5
UP_KW_CELLULAR_COMPONENT	KW-0964~Secreted	39	27.659574468085108	5.431580510228658E-7	SERPINA1, HSP90AB1, EGFR, CTSS, DPP4, TTR, CTSK, KDR, GC, CTSB, BCHE, CCL24, TGFB2, F10, CMA1, MMP2, PLA2G2A, MMP3, APOA2, MMP8, F2, MMP9, IL2, PGF, CHIT1, MMP12, BMP2, RBP4, MMP13, FABP5, ALB, LCN2, REN, TEK, SHBG, S100A9, MET, PPIA, FGFR2	138	2130	17615	2.3371606450295976	1.4665163824645333E-5	7.332633688808688E-6	6.5178966122743894E-6
INTERPRO	IPR001818:Peptidase M10, metallopeptidase	6	4.25531914893617	5.802679785466761E-7	MMP12, MMP13, MMP2, MMP3, MMP8, MMP9	141	23	19204	35.53006475485662	2.2569883533340995E-4	1.2540235758592055E-5	1.1476411131256484E-5
INTERPRO	IPR021190:Peptidase M10A	6	4.25531914893617	5.802679785466761E-7	MMP12, MMP13, MMP2, MMP3, MMP8, MMP9	141	23	19204	35.53006475485662	2.2569883533340995E-4	1.2540235758592055E-5	1.1476411131256484E-5
INTERPRO	IPR000585:Hemopexin-like domain	6	4.25531914893617	5.802679785466761E-7	MMP12, MMP13, MMP2, MMP3, MMP8, MMP9	141	23	19204	35.53006475485662	2.2569883533340995E-4	1.2540235758592055E-5	1.1476411131256484E-5
GOTERM_MF_DIRECT	GO:0005515~protein binding	120	85.1063829787234	5.985315637788552E-7	RORA, NR3C1, IGF1R, NR3C2, AKT2, KDR, EPHB4, MAP2K1, PGF, PROCR, AR, RBP4, ADAM17, MTHFD1, MAPKAPK2, DPEP1, PGR, PRKCQ, PPIA, S100A9, CRABP2, FECH, MAOA, PIK3R1, CD1A, DPP4, TTPA, HMOX1, LTA4H, ELANE, ESRRA, HSPA8, TGFB2, VDR, INSR, PLK1, ESR1, ESR2, IL2, BMP2, ALB, CDK2, LCN2, MDM2, GRB2, REN, SHBG, FGFR2, BCL2L1, FGFR1, GSK3B, ITK, SERPINA1, HSP90AB1, AKR1B1, ITGAL, CASP7, CA1, CA2, CASP3, CTSK…	141	12554	18869	1.2791718499486473	2.96827682410461E-4	1.649286975746179E-5	1.4697275066125222E-5
UP_SEQ_FEATURE	DOMAIN:SH2	9	6.382978723404255	6.504589548973263E-7	ITK, HCK, SYK, SRC, GRB2, PTPN11, CSK, PIK3R1, JAK2	141	106	20559	12.37996788438378	7.633475633310738E-4	4.491993017938006E-5	4.411642205862454E-5
KEGG_PATHWAY	hsa05221:Acute myeloid leukemia	10	7.092198581560284	6.54664021966726E-7	CCNA2, MAP2K1, AKT2, KIT, RARA, MAPK1, GRB2, PIK3R1, DUSP6, PPARD	125	67	8164	9.748059701492537	1.6561633588041413E-4	4.871470516399462E-6	2.7534398570953478E-6
GOTERM_BP_DIRECT	GO:0048661~positive regulation of smooth muscle cell proliferation	8	5.673758865248227	7.071908003500695E-7	MMP2, AKR1B1, HMOX1, HMGCR, EGFR, ELANE, FGFR2, IGF1R	140	70	19308	15.761632653061223	0.001539782615309182	4.2804687610077816E-5	3.899371496374688E-5
INTERPRO	IPR018487:Hemopexin-like repeats	6	4.25531914893617	7.286848343869819E-7	MMP12, MMP13, MMP2, MMP3, MMP8, MMP9	141	24	19204	34.04964539007092	2.8341833327649724E-4	1.4918863188238733E-5	1.3653252686408713E-5
KEGG_PATHWAY	hsa04664:Fc epsilon RI signaling pathway	10	7.092198581560284	7.449671894717168E-7	MAPK10, MAP2K1, MAPK8, SYK, PDPK1, AKT2, MAPK1, GRB2, PIK3R1, MAPK14	125	68	8164	9.604705882352942	1.8845900851560682E-4	5.38504854103841E-6	3.043723088413014E-6
UP_KW_PTM	KW-0832~Ubl conjugation	48	34.04255319148936	7.596501204647018E-7	ITK, HSP90AB1, CRABP2, SRC, XIAP, RORA, HMGCR, PIK3R1, TYMS, NR3C1, EGFR, IGF1R, AKT2, CASP1, KDR, MAPK1, JAK2, ESRRA, NQO1, HSPA8, HSP90AA1, SYK, PARP1, PDPK1, NR1H2, PLK1, ANXA5, NR1H4, NR1H3, MAPK14, SOD2, ESR1, TGFBR1, CCNA2, AR, ZAP70, HCK, KIT, MAPKAPK2, RARA, MDM2, PGR, TEK, MET, PPIA, FGFR2, FGFR1, BCL2L1	130	2579	14106	2.019530527634444	1.5952531346230536E-5	5.570767550074479E-6	4.0514673091450755E-6
GOTERM_MF_DIRECT	GO:0005158~insulin receptor binding	6	4.25531914893617	7.941380940793101E-7	PTPN1, PDPK1, SRC, PTPN11, PIK3R1, IGF1R	141	24	18869	33.455673758865245	3.938150855317124E-4	1.9807809243656676E-5	1.7651313882452118E-5
GOTERM_MF_DIRECT	GO:0003700~transcription factor activity, sequence-specific DNA binding	18	12.76595744680851	8.127055201103874E-7	ESRRA, VDR, NR1H2, NR1I3, NR1I2, NR1H4, RORA, NR3C1, ESR1, ESR2, NR3C2, RXRB, AR, RARA, PGR, PPARG, PPARA, PPARD	141	556	18869	4.332389407622838	4.0302086703647433E-4	1.9807809243656676E-5	1.7651313882452118E-5
GOTERM_BP_DIRECT	GO:0010887~negative regulation of cholesterol storage	5	3.546099290780142	8.162195240070328E-7	NR1H2, NR1H3, PPARG, PPARA, PPARD	140	11	19308	62.688311688311686	0.0017769623980820048	4.8068711967873635E-5	4.378907446362054E-5
GOTERM_MF_DIRECT	GO:0001223~transcription coactivator binding	7	4.964539007092199	8.386370849128835E-7	AR, RARA, PGR, RORA, PPARA, ESR1, PPARD	141	44	18869	21.289974210186976	4.1587766742534615E-4	1.9807809243656676E-5	1.7651313882452118E-5
KEGG_PATHWAY	hsa05145:Toxoplasmosis	12	8.51063829787234	9.119555003105214E-7	MAPK10, HSPA8, TGFB2, MAPK8, PDPK1, AKT2, CASP3, MAPK1, XIAP, JAK2, MAPK14, BCL2L1	125	112	8164	6.997714285714286	2.306982318603934E-4	6.409020599404497E-6	3.622489904011238E-6
GOTERM_MF_DIRECT	GO:0008144~drug binding	5	3.546099290780142	9.20080444506712E-7	DHFR, NR1I2, PPARA, DCK, PPARD	141	11	18869	60.82849774339136	4.5625599397958183E-4	2.0743631839787692E-5	1.8485252566907577E-5
GOTERM_CC_DIRECT	GO:0005901~caveola	8	5.673758865248227	9.429233990897013E-7	HCK, SRC, NOS3, INSR, HMOX1, MAPK1, JAK2, IGF1R	141	77	20562	15.151146725614812	2.3664587971206075E-4	2.1515797561046818E-5	1.8687027363777716E-5
KEGG_PATHWAY	hsa05120:Epithelial cell signaling in Helicobacter pylori infection	10	7.092198581560284	9.583570945410012E-7	MAPK10, ADAM17, MAPK8, SRC, CASP3, PTPN11, CSK, MAPK14, MET, EGFR	125	70	8164	9.330285714285713	2.424350689784749E-4	6.553090403212792E-6	3.703920662685491E-6
KEGG_PATHWAY	hsa05135:Yersinia infection	13	9.219858156028367	9.859319454026739E-7	GSK3B, MAP2K1, SRC, WAS, PIK3R1, MAPK14, IL2, MAPK10, ZAP70, MAPK8, AKT2, CASP1, MAPK1	125	137	8164	6.197489051094891	2.4940979736076674E-4	6.56423111018096E-6	3.7102175840153253E-6
KEGG_PATHWAY	hsa04520:Adherens junction	10	7.092198581560284	1.0835686373993391E-6	PTPN1, SRC, INSR, WAS, MAPK1, MET, EGFR, TGFBR1, FGFR1, IGF1R	125	71	8164	9.198873239436619	2.741054400191567E-4	7.02930423748802E-6	3.9730850037975764E-6
GOTERM_MF_DIRECT	GO:0001784~phosphotyrosine binding	7	4.964539007092199	1.252571767410882E-6	ZAP70, HCK, SYK, MAPK1, GRB2, PTPN11, PIK3R1	141	47	18869	19.93103968613249	6.210830337716189E-4	2.6606751996253095E-5	2.3710049157951345E-5
GOTERM_CC_DIRECT	GO:0005925~focal adhesion	15	10.638297872340425	1.2821377096953065E-6	HSPA8, MAP2K1, MME, PDPK1, SRC, ANXA5, EGFR, DPP4, HCK, PROCR, ADAM17, MAPK1, TEK, JAK2, PPIA	141	425	20562	5.1469336670838555	3.217649939707412E-4	2.6818047094460164E-5	2.329216839279807E-5
GOTERM_MF_DIRECT	GO:0019901~protein kinase binding	17	12.056737588652481	1.2874234836896658E-6	PTPN1, GSK3B, HSP90AB1, SYK, PARP1, PDPK1, GSTP1, PLK1, WAS, PTPN11, NR3C1, ESR1, EGFR, CCNA2, GRB2, JAK2, BCL2L1	141	511	18869	4.452027036404768	6.383586213528636E-4	2.6606751996253095E-5	2.3710049157951345E-5
GOTERM_BP_DIRECT	GO:0045429~positive regulation of nitric oxide biosynthetic process	7	4.964539007092199	1.3542459340514863E-6	HSP90AA1, HSP90AB1, INSR, JAK2, SOD2, MMP8, ESR1	140	49	19308	19.70204081632653	0.0029465542510681564	7.687197851593663E-5	7.00279382074962E-5
GOTERM_BP_DIRECT	GO:0071222~cellular response to lipopolysaccharide	11	7.801418439716312	1.375863773346273E-6	MAPK8, SRC, GSTP1, CASP1, NR1H4, RARA, LCN2, NR1H3, JAK2, MAPK14, PPARD	140	193	19308	7.86039970392302	0.002993519682598089	7.687197851593663E-5	7.00279382074962E-5
GOTERM_MF_DIRECT	GO:0005102~receptor binding	15	10.638297872340425	1.560122061010231E-6	TGFB2, SYK, SRC, APOA2, F2, TGFBR1, DPP4, AR, ZAP70, HCK, BMP2, RARA, REN, PGR, JAK2	141	397	18869	5.056273112171071	7.735218235053187E-4	3.0952821690442986E-5	2.7582958038660886E-5
KEGG_PATHWAY	hsa04722:Neurotrophin signaling pathway	12	8.51063829787234	1.6750620958180971E-6	MAPK10, GSK3B, MAP2K1, MAPK8, PDPK1, AKT2, MAPKAPK2, MAPK1, GRB2, PTPN11, PIK3R1, MAPK14	125	119	8164	6.586084033613445	4.2370127842805694E-4	1.0594767756049464E-5	5.988346992549697E-6
GOTERM_CC_DIRECT	GO:0005886~plasma membrane	61	43.262411347517734	1.7266563510997372E-6	GSK3B, ITK, HSP90AB1, ADK, ITGAL, IGF1R, CA2, AKT2, CASP1, KDR, JAK2, JAK3, EPHB4, MAP2K1, HSP90AA1, SYK, MME, PDPK1, MMP2, F2, TGFBR1, PROCR, AR, ZAP70, HCK, ADAM17, KIT, RARA, BLVRB, DPEP1, PRKCQ, S100A9, MET, SRC, GSTP1, WAS, PIK3R1, CD1A, EGFR, DPP4, MAPK1, CSK, PTPN1, BCHE, HSPA8, F10, NOS3, INSR, PLA2G2A, ESR1, MAPK10, CYP2C9, BMP2, FABP5, MDM2, GRB2, REN, TEK, FGFR2, FGFR1, METAP2	141	5071	20562	1.754213571539459	4.33297217924955E-4	3.333774954815646E-5	2.895469881074944E-5
GOTERM_BP_DIRECT	GO:0043406~positive regulation of MAP kinase activity	8	5.673758865248227	1.7652456988172951E-6	SRC, INSR, KIT, CSK, PDE5A, EGFR, ELANE, FGFR1	140	80	19308	13.791428571428572	0.0038390855683907432	9.616175944307215E-5	8.760031780380827E-5
KEGG_PATHWAY	hsa05220:Chronic myeloid leukemia	10	7.092198581560284	1.944827286314648E-6	TGFB2, MAP2K1, AKT2, MDM2, MAPK1, GRB2, PTPN11, PIK3R1, TGFBR1, BCL2L1	125	76	8164	8.593684210526316	4.91920749203234E-4	1.1715269129466807E-5	6.621673855785587E-6
KEGG_PATHWAY	hsa05212:Pancreatic cancer	10	7.092198581560284	1.944827286314648E-6	MAPK10, TGFB2, MAP2K1, MAPK8, AKT2, MAPK1, PIK3R1, EGFR, TGFBR1, BCL2L1	125	76	8164	8.593684210526316	4.91920749203234E-4	1.1715269129466807E-5	6.621673855785587E-6
INTERPRO	IPR006026:Peptidase, metallopeptidase	6	4.25531914893617	1.977125267446159E-6	MMP12, MMP13, MMP2, MMP3, MMP8, MMP9	141	29	19204	28.179016874541453	7.688068058113728E-4	3.845508645182779E-5	3.519282976054163E-5
GOTERM_CC_DIRECT	GO:0005634~nucleus	68	48.226950354609926	2.0229896684904547E-6	GSK3B, ITK, HSP90AB1, ADK, RORA, NR3C1, IGF1R, NR3C2, CASP7, CASP3, AKT2, KDR, JAK2, MAP2K1, HSP90AA1, PARP1, SYK, PDPK1, MMP2, TGFBR1, MMP12, CCNA2, AR, HCK, MAPKAPK2, RARA, RARB, PPARG, PGR, PPARA, S100A9, PPIA, PPARD, CRABP2, GSTP1, NR1I3, NR1I2, WAS, XIAP, PIK3R1, TYMS, EGFR, RXRB, SEC14L2, MAPK8, HMOX1, MAPK1, LTA4H, ESRRA, HSPA8, NOS3, VDR, NR1H2, PLK1, NR1H4, NR1H3, PTPN11, MAPK14, ESR1, E…	141	5984	20562	1.6571566731141198	5.076420265517356E-4	3.626931477079315E-5	3.150083912363708E-5
GOTERM_BP_DIRECT	GO:0032496~response to lipopolysaccharide	10	7.092198581560284	2.056081555730225E-6	ADAM17, NOS3, CASP3, MAPKAPK2, REN, JAK2, SOD2, S100A9, ELANE, FGFR2	140	157	19308	8.784349408553231	0.004470185162542717	1.0927321243746734E-4	9.954443629571944E-5
KEGG_PATHWAY	hsa05224:Breast cancer	13	9.219858156028367	2.0913931384541938E-6	GSK3B, MAP2K1, PIK3R1, ESR1, EGFR, ESR2, IGF1R, AKT2, KIT, MAPK1, GRB2, PGR, FGFR1	125	147	8164	5.775891156462585	5.289830564325637E-4	1.2305173582067697E-5	6.9550981116034815E-6
BIOCARTA	h_nuclearRsPathway:Nuclear Receptors in Lipid Metabolism and Toxicity	11	7.801418439716312	2.2573936596780695E-6	CYP2C9, VDR, NR1I3, NR1I2, NR1H4, RARA, RARB, NR1H3, PPARG, PPARA, PPARD	78	35	1623	6.539560439560439	4.6265916278132035E-4	4.6276570023400426E-4	4.1761782704044287E-4
KEGG_PATHWAY	hsa04370:VEGF signaling pathway	9	6.382978723404255	2.6181368843233615E-6	MAP2K1, SRC, NOS3, AKT2, MAPKAPK2, KDR, MAPK1, PIK3R1, MAPK14	125	59	8164	9.962847457627118	6.621701673454883E-4	1.5054287084859329E-5	8.508944874050924E-6
SMART	SM00120:HX	6	4.25531914893617	2.6646870724448712E-6	MMP12, MMP13, MMP2, MMP3, MMP8, MMP9	105	23	10386	25.803726708074535	2.0782427011645233E-4	4.156911833013999E-5	3.783855642871717E-5
GOTERM_MF_DIRECT	GO:0004222~metalloendopeptidase activity	9	6.382978723404255	2.7662399634320915E-6	MMP12, ADAM17, MMP13, MME, MMP2, MMP3, ADAM33, MMP8, MMP9	141	118	18869	10.206815723043634	0.0013711160798283162	5.2771346994704515E-5	4.702607937834556E-5
GOTERM_BP_DIRECT	GO:1904645~response to beta-amyloid	5	3.546099290780142	3.3013792591258387E-6	MMP12, MMP13, MMP2, MMP3, MMP9	140	15	19308	45.97142857142857	0.007167904429852712	1.7127870013417147E-4	1.560294721277331E-4
GOTERM_BP_DIRECT	GO:0050728~negative regulation of inflammatory response	9	6.382978723404255	4.319273707083043E-6	NR1H4, NR1H3, PPARG, RORA, TEK, PPARA, IL2, ELANE, PPARD	140	129	19308	9.621926910299003	0.009367566140860761	2.1887668390078955E-4	1.9938972810604278E-4
GOTERM_BP_DIRECT	GO:0008286~insulin receptor signaling pathway	7	4.964539007092199	4.543701479106372E-6	GSK3B, PTPN1, AKT2, INSR, GRB2, PIK3R1, IGF1R	140	60	19308	16.09	0.009851896963865459	2.2501648915847238E-4	2.0498289627332158E-4
UP_SEQ_FEATURE	DOMAIN:PK_Tyr_Ser-Thr	5	3.546099290780142	4.5762287275238366E-6	SRC, KIT, KDR, MET, EGFR	141	17	20559	42.88485607008761	0.005358098725484539	2.9847180700627693E-4	2.9313287349083244E-4
KEGG_PATHWAY	hsa04012:ErbB signaling pathway	10	7.092198581560284	5.011459501203029E-6	MAPK10, GSK3B, MAP2K1, MAPK8, SRC, AKT2, MAPK1, GRB2, PIK3R1, EGFR	125	85	8164	7.683764705882353	0.001267098982130288	2.8175538973430364E-5	1.592530463715629E-5
GOTERM_BP_DIRECT	GO:0060065~uterus development	5	3.546099290780142	5.69216444678471E-6	TGFB2, RBP4, SRC, ESR1, CYP19A1	140	17	19308	40.56302521008403	0.012326658218561048	2.7562725176764186E-4	2.510876983748367E-4
KEGG_PATHWAY	hsa05166:Human T-cell leukemia virus 1 infection	15	10.638297872340425	6.176061563213118E-6	TGFB2, MAP2K1, XIAP, PIK3R1, ITGAL, TGFBR1, IL2, MAPK10, CCNA2, MAPK8, AKT2, CDK2, MAPK1, JAK3, BCL2L1	125	222	8164	4.412972972972973	0.0015613282575254184	3.396833859767215E-5	1.919949572911904E-5
GOTERM_BP_DIRECT	GO:0070374~positive regulation of ERK1 and ERK2 cascade	11	7.801418439716312	6.348181594730034E-6	CCL24, MAP2K1, BMP2, SRC, PLA2G2A, KDR, PTPN11, TEK, HMGCR, EGFR, FGFR2	140	229	19308	6.624703680598877	0.01373749898431198	3.007106020634075E-4	2.7393783620737215E-4
KEGG_PATHWAY	hsa04668:TNF signaling pathway	11	7.801418439716312	6.950622849844459E-6	MAPK10, MAP2K1, CASP7, MAPK8, AKT2, CASP3, MMP3, MAPK1, PIK3R1, MAPK14, MMP9	125	112	8164	6.414571428571429	0.0017569684131253371	3.6940679654505095E-5	2.0879514587328967E-5
KEGG_PATHWAY	hsa05167:Kaposi sarcoma-associated herpesvirus infection	14	9.929078014184398	7.008508392949583E-6	GSK3B, MAP2K1, SYK, SRC, PIK3R1, MAPK14, MAPK10, HCK, MAPK8, CASP3, AKT2, MAPKAPK2, MAPK1, JAK2	125	194	8164	4.713237113402062	0.0017715877196479157	3.6940679654505095E-5	2.0879514587328967E-5
GOTERM_BP_DIRECT	GO:0048384~retinoic acid receptor signaling pathway	5	3.546099290780142	7.277655275021572E-6	RXRB, NR1H2, RARA, RARB, PPARG	140	18	19308	38.30952380952381	0.015732991413361597	3.3740448604834054E-4	3.0736480257271957E-4
GOTERM_MF_DIRECT	GO:0004674~protein serine/threonine kinase activity	14	9.929078014184398	7.2955227546579515E-6	GSK3B, MAP2K1, SYK, PDPK1, PLK1, MAPK14, TGFBR1, MAPK10, MAPK8, AKT2, MAPKAPK2, CDK2, MAPK1, PRKCQ	141	392	18869	4.7793819655521785	0.003612053270278248	1.3402145504853126E-4	1.1943040953921535E-4
KEGG_PATHWAY	hsa05235:PD-L1 expression and PD-1 checkpoint pathway in cancer	10	7.092198581560284	7.352196335069765E-6	ZAP70, MAP2K1, AKT2, MAPK1, PRKCQ, PTPN11, PIK3R1, JAK2, MAPK14, EGFR	125	89	8164	7.338426966292134	0.0018583835736343257	3.7961340260666334E-5	2.1456409712550537E-5
INTERPRO	IPR001728:Thyroid hormone receptor	4	2.8368794326241136	7.463732681872326E-6	NR1I3, NR1I2, NR1H4, ESR2	141	6	19204	90.79905437352245	0.0028991920505341273	1.38256762535635E-4	1.2652803974983563E-4
UP_KW_MOLECULAR_FUNCTION	KW-0482~Metalloprotease	11	7.801418439716312	7.885245614377398E-6	MMP12, ADAM17, MMP13, MME, MMP2, MMP3, ADAM33, DPEP1, LTA4H, MMP8, MMP9	129	156	11693	6.391522560127211	4.4935977971283236E-4	1.1236475000487792E-4	9.856557017971748E-5
GOTERM_MF_DIRECT	GO:0046965~retinoid X receptor binding	5	3.546099290780142	8.193788325136956E-6	VDR, NR1H2, NR1H4, RARB, PPARG	141	18	18869	37.17297084318361	0.004055888236976557	1.4514710747385467E-4	1.2934480141823338E-4
SMART	SM00235:ZnMc	6	4.25531914893617	8.966010316226665E-6	MMP12, MMP13, MMP2, MMP3, MMP8, MMP9	105	29	10386	20.46502463054187	6.991074502961103E-4	1.1655813411094665E-4	1.0609778874201555E-4
GOTERM_BP_DIRECT	GO:0060391~positive regulation of SMAD protein import into nucleus	5	3.546099290780142	9.16692910539222E-6	BMP2, PARP1, PPARG, JAK2, TGFBR1	140	19	19308	36.29323308270676	0.019776654855296782	4.1614038584686765E-4	3.790907140459074E-4
KEGG_PATHWAY	hsa05230:Central carbon metabolism in cancer	9	6.382978723404255	9.695100441070423E-6	MAP2K1, AKT2, KIT, MAPK1, PIK3R1, MET, EGFR, FGFR2, FGFR1	125	70	8164	8.397257142857141	0.0024498664688979988	4.905720823181634E-5	2.772798726146141E-5
GOTERM_CC_DIRECT	GO:0000785~chromatin	22	15.602836879432624	9.953289156376985E-6	ESRRA, PARP1, VDR, NR1H2, NR1I3, PLK1, NR1I2, NR1H4, NR1H3, RORA, NR3C1, ESR1, ESR2, NR3C2, RXRB, AR, RARA, RARB, PGR, PPARG, PPARA, PPARD	141	1059	20562	3.029513993530629	0.0024951698870796513	1.6655170521670822E-4	1.4465446907267884E-4
KEGG_PATHWAY	hsa04550:Signaling pathways regulating pluripotency of stem cells	12	8.51063829787234	1.0089802680839083E-5	GSK3B, MAP2K1, AKT2, MAPK1, GRB2, PIK3R1, JAK2, MAPK14, JAK3, FGFR2, FGFR1, IGF1R	125	143	8164	5.480727272727273	0.002549477504465769	5.005333486769192E-5	2.829101535999978E-5
GOTERM_BP_DIRECT	GO:0007568~aging	10	7.092198581560284	1.154524159839185E-5	NQO1, CASP7, MME, MMP2, MAPK1, GRB2, HMGCR, TYMS, SOD2, IGF1R	140	194	19308	7.108983799705448	0.02484342064347944	5.134098253652212E-4	4.677000933226086E-4
KEGG_PATHWAY	hsa05218:Melanoma	9	6.382978723404255	1.1984372464010662E-5	MAP2K1, AKT2, MDM2, MAPK1, PIK3R1, MET, EGFR, FGFR1, IGF1R	125	72	8164	8.163999999999998	0.003027472337163717	5.830858141143649E-5	3.2957024276029324E-5
GOTERM_BP_DIRECT	GO:0071392~cellular response to estradiol stimulus	6	4.25531914893617	1.2352870578714498E-5	CCNA2, MMP2, ESR1, ESR2, EGFR, IGF1R	140	42	19308	19.70204081632653	0.02655803549073732	5.383380998203778E-4	4.904089619749656E-4
GOTERM_CC_DIRECT	GO:0005739~mitochondrion	26	18.439716312056735	1.2531344069278359E-5	GSK3B, HSP90AB1, FECH, MAOA, SRC, GSTP1, TYMS, NR3C1, MAPK8, CASP1, MAPK1, MAP2K1, HSP90AA1, PARP1, MMP2, GSR, PTPN11, MAPK14, SOD2, DCK, ESR2, DHODH, MAPK10, DHFR, MTHFD1, BCL2L1	141	1437	20562	2.6385347725018136	0.003140445521878088	1.9658546008680426E-4	1.7073956294391763E-4
KEGG_PATHWAY	hsa01524:Platinum drug resistance	9	6.382978723404255	1.3289901949412717E-5	PDPK1, AKT2, CASP3, GSTP1, MDM2, MAPK1, XIAP, PIK3R1, BCL2L1	125	73	8164	8.052164383561642	0.003356721108513039	6.344047534342298E-5	3.585765997671733E-5
GOTERM_BP_DIRECT	GO:0032869~cellular response to insulin stimulus	8	5.673758865248227	1.3923996144562466E-5	PARP1, PDPK1, SRC, AKT2, GSTP1, INSR, PPARG, PIK3R1	140	109	19308	10.122149410222805	0.029884942782263613	5.949095607647375E-4	5.419437715089509E-4
GOTERM_BP_DIRECT	GO:0042307~positive regulation of protein import into nucleus	6	4.25531914893617	1.5589256286088742E-5	HSP90AA1, HSP90AB1, MAPK1, PIK3R1, JAK2, MAPK14	140	44	19308	18.806493506493506	0.03339877691638282	6.532497970651417E-4	5.95089879382426E-4
GOTERM_MF_DIRECT	GO:0008237~metallopeptidase activity	7	4.964539007092199	1.5655823871338378E-5	ADAM17, MME, MMP2, MMP3, ADAM33, LTA4H, MMP9	141	72	18869	13.010539795114264	0.007735276992271833	2.677685737994426E-4	2.386163500390194E-4
KEGG_PATHWAY	hsa05231:Choline metabolism in cancer	10	7.092198581560284	1.62307172832607E-5	MAPK10, MAP2K1, MAPK8, PDPK1, AKT2, WAS, MAPK1, GRB2, PIK3R1, EGFR	125	98	8164	6.664489795918367	0.0040979850464416545	7.604391616046217E-5	4.2981343916782965E-5
GOTERM_BP_DIRECT	GO:0008584~male gonad development	8	5.673758865248227	1.662887099789532E-5	AR, TGFB2, INSR, KIT, REN, ESR1, TGFBR1, BCL2L1	140	112	19308	9.851020408163265	0.03558599536406515	6.836662246115831E-4	6.227982817136265E-4
INTERPRO	IPR008271:Serine/threonine-protein kinase, active site	12	8.51063829787234	2.0731452455581284E-5	MAPK10, GSK3B, MAP2K1, MAPK8, PDPK1, AKT2, PLK1, CDK2, MAPKAPK2, MAPK1, PRKCQ, TGFBR1	141	316	19204	5.172098033934824	0.008032186806475994	3.665697729645964E-4	3.3547259428122445E-4
GOTERM_BP_DIRECT	GO:0001837~epithelial to mesenchymal transition	6	4.25531914893617	2.1641123675966344E-5	GSK3B, TGFB2, BMP2, TGFBR1, FGFR2, FGFR1	140	47	19308	17.606079027355623	0.04606192329216041	8.732594164801976E-4	7.955116758665406E-4
KEGG_PATHWAY	hsa04932:Non-alcoholic fatty liver disease	12	8.51063829787234	2.166159002625477E-5	MAPK10, GSK3B, CASP7, MAPK8, AKT2, CASP3, INSR, NR1H3, PPARG, PIK3R1, MAPK14, PPARA	125	155	8164	5.056412903225806	0.005465451410993083	9.964331412077194E-5	5.632013406826241E-5
UP_KW_BIOLOGICAL_PROCESS	KW-0177~Collagen degradation	5	3.546099290780142	2.3197172175287406E-5	MMP13, MMP2, MMP3, MMP8, MMP9	110	18	11223	28.340909090909093	0.0017846086638649838	0.0017861822574971303	0.0016933935687959807
GOTERM_BP_DIRECT	GO:0051090~regulation of sequence-specific DNA binding transcription factor activity	5	3.546099290780142	2.4438096025228956E-5	MAPK10, HCK, MAPK8, SYK, HMOX1	140	24	19308	28.732142857142858	0.05185824936755146	9.681929316177071E-4	8.819931020014451E-4
KEGG_PATHWAY	hsa05213:Endometrial cancer	8	5.673758865248227	2.4885736744043465E-5	GSK3B, MAP2K1, PDPK1, AKT2, MAPK1, GRB2, PIK3R1, EGFR	125	58	8164	9.00855172413793	0.006276390395437814	1.1243020350433923E-4	6.354750632853955E-5
GOTERM_BP_DIRECT	GO:0043065~positive regulation of apoptotic process	12	8.51063829787234	2.6007828739754346E-5	BMP2, MAPK8, SRC, CASP3, MMP2, HMOX1, RARB, PPARG, MMP9, TGFBR1, DUSP6, DHODH	140	328	19308	5.045644599303136	0.05509585999539912	0.00101198319328437	9.218846437216495E-4
GOTERM_BP_DIRECT	GO:0007173~epidermal growth factor receptor signaling pathway	6	4.25531914893617	2.6594013347993222E-5	ADAM17, PDPK1, SRC, GRB2, PTPN11, EGFR	140	49	19308	16.887463556851312	0.05630204375363246	0.0010166378085136355	9.261248508029219E-4
KEGG_PATHWAY	hsa05219:Bladder cancer	7	4.964539007092199	3.164759599152285E-5	MAP2K1, SRC, MMP2, MDM2, MAPK1, MMP9, EGFR	125	41	8164	11.150829268292684	0.007974998100523933	1.4047090852377684E-4	7.939660046996082E-5
KEGG_PATHWAY	hsa04062:Chemokine signaling pathway	13	9.219858156028367	3.234238220309634E-5	CCL24, GSK3B, ITK, MAP2K1, SRC, WAS, PIK3R1, HCK, AKT2, MAPK1, GRB2, JAK2, JAK3	125	192	8164	4.422166666666667	0.008149367412710884	1.4107970167902368E-4	7.974070094901338E-5
GOTERM_MF_DIRECT	GO:0030235~nitric-oxide synthase regulator activity	4	2.8368794326241136	3.2501586077847914E-5	HSP90AA1, HSP90AB1, ESR1, EGFR	141	9	18869	59.47675334909378	0.01599180004385614	5.205353549179031E-4	4.638641670840992E-4
GOTERM_MF_DIRECT	GO:0043274~phospholipase binding	5	3.546099290780142	3.253345968236895E-5	SYK, PDPK1, SRC, WAS, PTPN11	141	25	18869	26.7645390070922	0.016007356915313742	5.205353549179031E-4	4.638641670840992E-4
UP_SEQ_FEATURE	DOMAIN:SH2 1	4	2.8368794326241136	3.58129590343966E-5	ZAP70, SYK, PTPN11, PIK3R1	141	10	20559	58.32340425531915	0.041173527521239595	0.0021022206953190802	0.0020646170883329637
UP_SEQ_FEATURE	DOMAIN:SH2 2	4	2.8368794326241136	3.58129590343966E-5	ZAP70, SYK, PTPN11, PIK3R1	141	10	20559	58.32340425531915	0.041173527521239595	0.0021022206953190802	0.0020646170883329637
KEGG_PATHWAY	hsa04066:HIF-1 signaling pathway	10	7.092198581560284	3.822615976619904E-5	MAP2K1, NOS3, AKT2, INSR, HMOX1, MAPK1, TEK, PIK3R1, EGFR, IGF1R	125	109	8164	5.991926605504587	0.009624785658667867	1.6391895628556537E-4	9.26498448570587E-5
KEGG_PATHWAY	hsa04910:Insulin signaling pathway	11	7.801418439716312	4.0916930205338496E-5	MAPK10, GSK3B, PTPN1, MAP2K1, MAPK8, PDPK1, AKT2, INSR, MAPK1, GRB2, PIK3R1	125	137	8164	5.244029197080292	0.010298795587743048	1.7253305569917734E-4	9.751868365605674E-5
UP_KW_MOLECULAR_FUNCTION	KW-0808~Transferase	42	29.78723404255319	4.226416213574207E-5	GSK3B, ITK, SRC, GSTP1, ADK, XIAP, PIK3R1, TYMS, EGFR, IGF1R, MAPK8, AKT2, KDR, MAPK1, CSK, JAK2, JAK3, EPHB4, TGM3, MAP2K1, SYK, PARP1, PDPK1, INSR, PLK1, MAPK14, DCK, TGFBR1, MAPK10, ZAP70, HCK, KIT, MAPKAPK2, CDK2, MDM2, PRKCQ, TEK, AGXT, MET, GART, FGFR2, FGFR1	129	2045	11693	1.8616250639677034	0.002406208579448066	4.818114483474596E-4	4.2264162135742067E-4
GOTERM_BP_DIRECT	GO:0090398~cellular senescence	6	4.25531914893617	4.285160428310613E-5	MAPK10, MAP2K1, MAPK8, CDK2, MAPK14, IGF1R	140	54	19308	15.323809523809524	0.08914872197630719	0.0016098904436704874	0.0014665592155511324
GOTERM_BP_DIRECT	GO:0007267~cell-cell signaling	10	7.092198581560284	4.426428049448006E-5	CCL24, AR, BMP2, PGR, TEK, S100A9, ESR2, IL2, FGFR2, PGF	140	230	19308	5.9962732919254655	0.0919483347520973	0.001634777410126645	0.0014892304539244562
KEGG_PATHWAY	hsa05162:Measles	11	7.801418439716312	4.633438618234785E-5	MAPK10, HSPA8, GSK3B, MAPK8, AKT2, CASP3, CDK2, PIK3R1, JAK3, IL2, BCL2L1	125	139	8164	5.168575539568345	0.011654426155519593	1.921737656415411E-4	1.0861995449304497E-4
UP_SEQ_FEATURE	MOTIF:TXY	4	2.8368794326241136	4.8997188796683337E-5	MAPK10, MAPK8, MAPK1, MAPK14	141	11	20559	53.02127659574468	0.05590087109704256	0.0027391761736812494	0.002690178984884566
GOTERM_CC_DIRECT	GO:0005911~cell-cell junction	9	6.382978723404255	5.215125264752973E-5	ITK, ZAP70, ADAM17, KIT, WAS, GRB2, CSK, TEK, PIK3R1	141	192	20562	6.835771276595745	0.013005000333418448	7.699979067370567E-4	6.687631221859695E-4
KEGG_PATHWAY	hsa04140:Autophagy - animal	11	7.801418439716312	5.235314403973029E-5	MAPK10, MAP2K1, MAPK8, PDPK1, AKT2, MAPK1, PRKCQ, PIK3R1, CTSB, BCL2L1, IGF1R	125	141	8164	5.095262411347518	0.013158354034634723	2.1363460390406072E-4	1.2074999351099084E-4
GOTERM_BP_DIRECT	GO:0046697~decidualization	5	3.546099290780142	5.3118888531671384E-5	PARP1, VDR, MAPK1, CTSB, PPARD	140	29	19308	23.778325123152708	0.10930135727079493	0.00191471671710377	0.0017442462980500153
GOTERM_BP_DIRECT	GO:0030307~positive regulation of cell growth	7	4.964539007092199	5.360152351690224E-5	TGFB2, ADAM17, F2, S100A9, EGFR, TGFBR1, IL2	140	92	19308	10.493478260869566	0.11023762841280038	0.00191471671710377	0.0017442462980500153
GOTERM_BP_DIRECT	GO:0071492~cellular response to UV-A	4	2.8368794326241136	5.775219301846874E-5	MME, MMP2, MMP3, MMP9	140	11	19308	50.15064935064935	0.11824907653201777	0.002029710138503926	0.0018490016635751684
GOTERM_BP_DIRECT	GO:0048010~vascular endothelial growth factor receptor signaling pathway	5	3.546099290780142	6.0949794911319144E-5	SRC, MAPKAPK2, KDR, MAPK14, PGF	140	30	19308	22.985714285714284	0.12437175032581627	0.002108088938281975	0.0019204022682375954
SMART	SM00220:S_TKc	14	9.929078014184398	6.813016506079729E-5	GSK3B, MAP2K1, PDPK1, PLK1, MAPK14, TGFBR1, MAPK10, MAPK8, AKT2, MAPKAPK2, CDK2, MAPK1, PRKCQ, TEK	105	365	10386	3.7939726027397263	0.005300237819066855	7.591646963917413E-4	6.91034531330944E-4
GOTERM_BP_DIRECT	GO:0035987~endodermal cell differentiation	5	3.546099290780142	6.958987057902593E-5	MAP2K1, MMP2, GRB2, MMP8, MMP9	140	31	19308	22.244239631336406	0.1407038064755446	0.0023693176248702733	0.002158373329677601
KEGG_PATHWAY	hsa04658:Th1 and Th2 cell differentiation	9	6.382978723404255	7.235059260166163E-5	MAPK10, ZAP70, MAPK8, MAPK1, PRKCQ, JAK2, MAPK14, JAK3, IL2	125	92	8164	6.3892173913043475	0.01813883664785987	2.905507925114348E-4	1.64224360984724E-4
KEGG_PATHWAY	hsa04920:Adipocytokine signaling pathway	8	5.673758865248227	7.777982661549563E-5	RXRB, MAPK10, MAPK8, AKT2, PRKCQ, PTPN11, JAK2, PPARA	125	69	8164	7.572405797101449	0.019486692676357498	2.9816193824867246E-4	1.685263129231627E-4
KEGG_PATHWAY	hsa05211:Renal cell carcinoma	8	5.673758865248227	7.777982661549563E-5	TGFB2, MAP2K1, AKT2, MAPK1, GRB2, PTPN11, PIK3R1, MET	125	69	8164	7.572405797101449	0.019486692676357498	2.9816193824867246E-4	1.685263129231627E-4
KEGG_PATHWAY	hsa04912:GnRH signaling pathway	9	6.382978723404255	7.816498581483274E-5	MAPK10, MAP2K1, MAPK8, SRC, MMP2, MAPK1, GRB2, MAPK14, EGFR	125	93	8164	6.320516129032258	0.019582241862325378	2.9816193824867246E-4	1.685263129231627E-4
PIR_SUPERFAMILY	PIRSF001191:matrix metalloproteinase, stromelysin type	6	4.25531914893617	7.818497804081001E-5	MMP12, MMP13, MMP2, MMP3, MMP8, MMP9	44	20	1774	12.095454545454546	0.0029667358324372284	0.0029710291655507806	0.0029710291655507806
KEGG_PATHWAY	hsa04072:Phospholipase D signaling pathway	11	7.801418439716312	7.895988088008322E-5	MAP2K1, SYK, AKT2, INSR, KIT, MAPK1, GRB2, PTPN11, PIK3R1, F2, EGFR	125	148	8164	4.854270270270271	0.019779407822816952	2.9816193824867246E-4	1.685263129231627E-4
INTERPRO	IPR003527:Mitogen-activated protein (MAP) kinase, conserved site	4	2.8368794326241136	7.950449172989536E-5	MAPK10, MAPK8, MAPK1, MAPK14	141	12	19204	45.399527186761226	0.030455084425270895	0.001344662925344752	0.0012305912632975108
KEGG_PATHWAY	hsa04935:Growth hormone synthesis, secretion and action	10	7.092198581560284	8.150893790051267E-5	MAPK10, GSK3B, MAP2K1, MAPK8, AKT2, MAPK1, GRB2, PIK3R1, JAK2, MAPK14	125	120	8164	5.442666666666667	0.020411410176518263	3.0326119542396627E-4	1.7140850176137223E-4
GOTERM_MF_DIRECT	GO:0042803~protein homodimerization activity	17	12.056737588652481	8.374458648911746E-5	TGFB2, HSP90AA1, HSP90AB1, PARP1, MME, FECH, APOA2, TYMS, DCK, DPP4, HSD11B1, KIT, HMOX1, AGXT, FGFR2, FGFR1, BCL2L1	141	716	18869	3.177354491065415	0.04068813060368259	0.0012980410905813207	0.001156722100880935
KEGG_PATHWAY	hsa05152:Tuberculosis	12	8.51063829787234	8.578565358076662E-5	MAPK10, TGFB2, MAPK8, SYK, SRC, VDR, AKT2, CASP3, MAPK1, JAK2, MAPK14, CTSS	125	180	8164	4.354133333333333	0.02147084926723708	3.1424676741505827E-4	1.7761773810416335E-4
KEGG_PATHWAY	hsa04919:Thyroid hormone signaling pathway	10	7.092198581560284	8.694574592511493E-5	RXRB, GSK3B, MAP2K1, PDPK1, SRC, AKT2, MDM2, MAPK1, PIK3R1, ESR1	125	121	8164	5.397685950413223	0.021758033519938658	3.1424676741505827E-4	1.7761773810416335E-4
GOTERM_BP_DIRECT	GO:0001525~angiogenesis	10	7.092198581560284	8.941236359000645E-5	SYK, NOS3, MMP2, KDR, HMOX1, RORA, TEK, MAPK14, EPHB4, FGFR2	140	252	19308	5.472789115646258	0.17703223838687998	0.0029973775425019087	0.002730516026556351
GOTERM_BP_DIRECT	GO:0010745~negative regulation of macrophage derived foam cell differentiation	4	2.8368794326241136	9.905159141040514E-5	NR1H2, NR1H3, PPARG, PPARA	140	13	19308	42.435164835164834	0.1941390804148283	0.0032702032982314063	0.0029790516507523365
GOTERM_BP_DIRECT	GO:0042060~wound healing	7	4.964539007092199	1.0075281408533998E-4	TGFB2, CASP3, PPARA, EGFR, TGFBR1, FGFR2, PPARD	140	103	19308	9.372815533980583	0.197121145296702	0.0032767221177903852	0.0029849900889462665
KEGG_PATHWAY	hsa04215:Apoptosis - multiple species	6	4.25531914893617	1.0808456115917546E-4	MAPK10, CASP7, MAPK8, CASP3, XIAP, BCL2L1	125	32	8164	12.246	0.026976331575764623	3.851463939897379E-4	2.176914400811562E-4
GOTERM_BP_DIRECT	GO:0042752~regulation of circadian rhythm	6	4.25531914893617	1.1300541916126976E-4	MAPK10, GSK3B, MAPK8, NR1H3, PPARG, PPARA	140	66	19308	12.537662337662338	0.2182753594932667	0.0036211589463589237	0.003298761132869419
GOTERM_CC_DIRECT	GO:0009986~cell surface	15	10.638297872340425	1.2076449454844484E-4	HSP90AA1, HSP90AB1, MME, ITGAL, EGFR, TGFBR1, DPP4, PROCR, BMP2, ADAM17, RARA, TEK, MET, ELANE, FGFR2	141	639	20562	3.4232344421136753	0.02985886549491701	0.001683993785092203	0.0014625922117533874
KEGG_PATHWAY	hsa04218:Cellular senescence	11	7.801418439716312	1.2267288682834716E-4	CCNA2, TGFB2, MAP2K1, AKT2, CDK2, MAPKAPK2, MDM2, MAPK1, PIK3R1, MAPK14, TGFBR1	125	156	8164	4.605333333333333	0.030561406065456986	4.310588939940532E-4	2.4364198356185618E-4
GOTERM_BP_DIRECT	GO:0048662~negative regulation of smooth muscle cell proliferation	5	3.546099290780142	1.266942930556789E-4	BMP2, NOS3, HMOX1, PPARG, PPARD	140	36	19308	19.154761904761905	0.24125107551616054	0.004000969051714845	0.0036447561118191684
KEGG_PATHWAY	hsa05160:Hepatitis C	11	7.801418439716312	1.2935626378003185E-4	GSK3B, MAP2K1, AKT2, CASP3, CDK2, MAPK1, NR1H3, GRB2, PIK3R1, PPARA, EGFR	125	157	8164	4.576	0.03219944547554299	4.4770886351734124E-4	2.530528359011059E-4
KEGG_PATHWAY	hsa03320:PPAR signaling pathway	8	5.673758865248227	1.3272001882925135E-4	RXRB, FABP5, PDPK1, APOA2, NR1H3, PPARG, PPARA, PPARD	125	75	8164	6.966613333333334	0.033022830290530325	4.4770886351734124E-4	2.530528359011059E-4
KEGG_PATHWAY	hsa05214:Glioma	8	5.673758865248227	1.3272001882925135E-4	MAP2K1, AKT2, MDM2, MAPK1, GRB2, PIK3R1, EGFR, IGF1R	125	75	8164	6.966613333333334	0.033022830290530325	4.4770886351734124E-4	2.530528359011059E-4
GOTERM_CC_DIRECT	GO:0034774~secretory granule lumen	7	4.964539007092199	1.3700133424883503E-4	HSPA8, HSP90AA1, HSP90AB1, GSTP1, MAPK14, PPIA, S100A9	141	115	20562	8.87659574468085	0.033805085875182384	0.001809859731392505	0.0015719100455918965
GOTERM_BP_DIRECT	GO:0071549~cellular response to dexamethasone stimulus	5	3.546099290780142	1.4126144087998535E-4	FECH, JAK2, NR3C1, EGFR, IGF1R	140	37	19308	18.637065637065636	0.2649600463020516	0.004397266852535544	0.0040057708592395845
GOTERM_BP_DIRECT	GO:0050729~positive regulation of inflammatory response	7	4.964539007092199	1.448463895900429E-4	CCL24, PLA2G2A, CASP1, JAK2, S100A9, EGFR, IL2	140	110	19308	8.776363636363637	0.27068033369463196	0.004445356097418359	0.004049578638538524
GOTERM_MF_DIRECT	GO:0005518~collagen binding	6	4.25531914893617	1.4990426672422297E-4	MMP12, MMP13, CTSK, MMP9, CTSS, CTSB	141	68	18869	11.807884856070087	0.07166079442274309	0.002253106554400442	0.002007808663397168
KEGG_PATHWAY	hsa05142:Chagas disease	9	6.382978723404255	1.5020835022681427E-4	MAPK10, TGFB2, MAPK8, AKT2, MAPK1, PIK3R1, MAPK14, TGFBR1, IL2	125	102	8164	5.762823529411764	0.03729241857036636	5.000356922024212E-4	2.8262886950571633E-4
GOTERM_BP_DIRECT	GO:0034614~cellular response to reactive oxygen species	5	3.546099290780142	1.5700287315623685E-4	MAPK8, MMP2, MAPK1, MMP9, EGFR	140	38	19308	18.14661654135338	0.2897484809436097	0.004710304164488798	0.0042909379378202215
INTERPRO	IPR003074:Peroxisome proliferator-activated receptor	3	2.127659574468085	1.575496827992082E-4	PPARG, PPARA, PPARD	141	3	19204	136.19858156028369	0.05945111599294006	0.0025536177753704994	0.002336986961521588
KEGG_PATHWAY	hsa05202:Transcriptional misregulation in cancer	12	8.51063829787234	1.5980536898294888E-4	RXRB, CCNA2, MMP3, MDM2, RARA, PPARG, MET, MMP9, ELANE, DUSP6, BCL2L1, IGF1R	125	193	8164	4.0608497409326425	0.03962744264222451	5.250747838011177E-4	2.967813995397622E-4
GOTERM_BP_DIRECT	GO:0032355~response to estradiol	7	4.964539007092199	1.5990253713195533E-4	ESRRA, NQO1, CASP3, GSTP1, RARA, ESR1, CYP19A1	140	112	19308	8.619642857142857	0.2942226705462332	0.004710304164488798	0.0042909379378202215
GOTERM_BP_DIRECT	GO:0018107~peptidyl-threonine phosphorylation	6	4.25531914893617	1.5996443697667326E-4	GSK3B, MAP2K1, MAPK8, PDPK1, MAPK1, TGFBR1	140	71	19308	11.654728370221328	0.294317874429771	0.004710304164488798	0.0042909379378202215
UP_SEQ_FEATURE	REPEAT:Hemopexin	4	2.8368794326241136	1.621908496333644E-4	MMP13, MMP2, MMP3, MMP8	141	16	20559	36.452127659574465	0.17339431609828893	0.008655093521344082	0.008500274983057688
GOTERM_BP_DIRECT	GO:0046326~positive regulation of glucose import	5	3.546099290780142	1.7397383862085566E-4	AKT2, INSR, PTPN11, PIK3R1, MAPK14	140	39	19308	17.68131868131868	0.31553787898340724	0.00505451992473126	0.004604507595498646
GOTERM_MF_DIRECT	GO:0005504~fatty acid binding	5	3.546099290780142	1.7616020287139595E-4	CRABP2, FABP5, GSTP1, ALB, PPARD	141	38	18869	17.608249346771185	0.08367406885310191	0.002538398599688979	0.0022620406876260658
GOTERM_MF_DIRECT	GO:0002020~protease binding	7	4.964539007092199	1.7912086892966586E-4	DPP4, GSK3B, SERPINA1, CASP3, KIT, LCN2, ELANE	141	111	18869	8.439269056290334	0.08501893585317888	0.002538398599688979	0.0022620406876260658
UP_KW_MOLECULAR_FUNCTION	KW-0675~Receptor	37	26.24113475177305	1.7955362011681632E-4	NR1I3, NR1I2, RORA, NR3C1, ITGAL, EGFR, NR3C2, IGF1R, DPP4, RXRB, KDR, EPHB4, ESRRA, PTPN1, VDR, NR1H2, INSR, NR1H4, NR1H3, PTPN11, ESR1, TGFBR1, ESR2, AR, PROCR, KIT, RARA, RARB, GRB2, PPARG, PGR, TEK, PPARA, MET, FGFR2, FGFR1, PPARD	129	1811	11693	1.8519084492271607	0.010183271068813449	0.001705759391109755	0.0014962801676401362
GOTERM_BP_DIRECT	GO:0000187~activation of MAPK activity	6	4.25531914893617	1.824312775773012E-4	MAP2K1, BMP2, KIT, MAPK14, PPIA, DUSP6	140	73	19308	11.335420743639922	0.32803835641560486	0.005230496761064991	0.004764816920933459
GOTERM_BP_DIRECT	GO:0045766~positive regulation of angiogenesis	8	5.673758865248227	1.8752971865368105E-4	CCL24, PDPK1, NOS3, CMA1, KDR, HMOX1, TEK, PGF	140	164	19308	6.727526132404182	0.33546356831082913	0.005306847492810013	0.004834370019838401
GOTERM_BP_DIRECT	GO:0035094~response to nicotine	5	3.546099290780142	1.922302430836282E-4	CASP3, MMP2, HMOX1, MAPK1, IGF1R	140	40	19308	17.239285714285714	0.3422365853741668	0.0053701243548618695	0.004892013237448744
GOTERM_MF_DIRECT	GO:0004707~MAP kinase activity	4	2.8368794326241136	2.085737382080425E-4	MAPK10, MAPK8, MAPK1, MAPK14	141	16	18869	33.455673758865245	0.09829094320791543	0.002873682615310808	0.0025608220079987444
GOTERM_BP_DIRECT	GO:0071276~cellular response to cadmium ion	5	3.546099290780142	2.1182861296537478E-4	MAPK8, HMOX1, MAPK1, MMP9, EGFR	140	41	19308	16.818815331010452	0.3697403753728258	0.005842715793057615	0.005322529072610999
GOTERM_BP_DIRECT	GO:0071732~cellular response to nitric oxide	4	2.8368794326241136	2.3058704365007914E-4	CCNA2, CDK2, MMP3, DPEP1	140	17	19308	32.450420168067225	0.39498807243027356	0.00628061460141903	0.005721441020567588
UP_KW_BIOLOGICAL_PROCESS	KW-0053~Apoptosis	16	11.347517730496454	2.31127500293928E-4	XIAP, MAPK14, NR3C1, TGFBR1, CASP7, CASP3, AKT2, MDM2, CASP1, LCN2, HMOX1, MAPK1, PPIA, S100A9, FGFR2, BCL2L1	110	543	11223	3.0063284781516826	0.017641410153176662	0.008898408761316229	0.008436153760728373
UP_KW_DOMAIN	KW-0732~Signal	50	35.46099290780142	2.3278852330988636E-4	GSK3B, SERPINA1, ITGAL, CTSS, IGF1R, CTSK, KDR, EPHB4, TGM3, CTSB, MMP2, MMP3, APOA2, MMP8, F2, MMP9, TGFBR1, PGF, CHIT1, MMP12, PROCR, RBP4, ADAM17, MMP13, KIT, DPEP1, MET, CD1A, EGFR, TTR, GC, ELANE, BCHE, CCL24, TGFB2, F10, CMA1, INSR, PLA2G2A, ADAM33, IL2, CYP2C9, BMP2, ALB, LCN2, REN, TEK, SHBG, FGFR2, FGFR1	106	4354	14495	1.5703408706806146	0.003950043559896921	0.001978702448134034	0.001978702448134034
GOTERM_BP_DIRECT	GO:0001938~positive regulation of endothelial cell proliferation	6	4.25531914893617	2.3451533158792796E-4	CCL24, BMP2, KDR, TEK, TGFBR1, PGF	140	77	19308	10.746567717996289	0.4001459099629805	0.006308751944815988	0.005747073249407864
KEGG_PATHWAY	hsa05169:Epstein-Barr virus infection	12	8.51063829787234	2.382530920438658E-4	MAPK10, CCNA2, MAPK8, SYK, AKT2, CASP3, CDK2, MDM2, PIK3R1, ITGAL, MAPK14, JAK3	125	202	8164	3.879920792079208	0.05850403267755022	7.727952857320263E-4	4.3679733541375395E-4
GOTERM_MF_DIRECT	GO:0050661~NADP binding	5	3.546099290780142	2.610566352743047E-4	DHFR, HSD11B1, NOS3, GSR, HMGCR	141	42	18869	15.931273218507261	0.12146628605791654	0.0034995700296231117	0.0031185684538173695
GOTERM_BP_DIRECT	GO:0003203~endocardial cushion morphogenesis	4	2.8368794326241136	2.752489213108897E-4	TGFB2, BMP2, NOS3, MDM2	140	18	19308	30.647619047619045	0.4511060125763552	0.0073142365797125445	0.006663037912220927
GOTERM_MF_DIRECT	GO:0004708~MAP kinase kinase activity	4	2.8368794326241136	3.006347362773322E-4	MAPK10, MAP2K1, MAPK1, MAPK14	141	18	18869	29.73837667454689	0.13854912582757084	0.003924074452462021	0.003496856669331075
GOTERM_BP_DIRECT	GO:0031100~animal organ regeneration	5	3.546099290780142	3.0479201437907526E-4	CCNA2, GSTP1, APOA2, PPARG, PGF	140	45	19308	15.32380952380952	0.4853370365501811	0.007906449992047678	0.00720252557788648
GOTERM_BP_DIRECT	GO:0043407~negative regulation of MAP kinase activity	5	3.546099290780142	3.0479201437907526E-4	PTPN1, BMP2, GSTP1, PPARG, HMGCR	140	45	19308	15.32380952380952	0.4853370365501811	0.007906449992047678	0.00720252557788648
GOTERM_BP_DIRECT	GO:0030593~neutrophil chemotaxis	6	4.25531914893617	3.1469170547470396E-4	CCL24, TGFB2, SYK, DPEP1, PPIA, S100A9	140	82	19308	10.091289198606272	0.4963235306884718	0.007973409607318372	0.007263523667061481
GOTERM_BP_DIRECT	GO:0016485~protein processing	6	4.25531914893617	3.1469170547470396E-4	ADAM17, CASP7, MME, CASP3, CTSS, METAP2	140	82	19308	10.091289198606272	0.4963235306884718	0.007973409607318372	0.007263523667061481
GOTERM_BP_DIRECT	GO:0071391~cellular response to estrogen stimulus	4	2.8368794326241136	3.251392948568066E-4	AR, MDM2, RARA, ESR1	140	19	19308	29.03458646616541	0.5076639295071053	0.00814343130451703	0.007418408049319093
UP_SEQ_FEATURE	CROSSLNK:Glycyl lysine isopeptide (Lys-Gly) (interchain with G-Cter in ubiquitin)	9	6.382978723404255	3.2989653087213107E-4	AR, ZAP70, PLK1, CASP1, XIAP, HMGCR, NR3C1, EGFR, IGF1R	141	251	20559	5.2281936085445455	0.3211549804203505	0.016839066401907906	0.016537856525894224
GOTERM_BP_DIRECT	GO:0042981~regulation of apoptotic process	9	6.382978723404255	3.5282152453180055E-4	HSP90AA1, CASP1, RARA, XIAP, JAK2, ESR1, JAK3, CTSB, BCL2L1	140	240	19308	5.171785714285714	0.5364929844789843	0.008736342067668107	0.00795853097949573
KEGG_PATHWAY	hsa05131:Shigellosis	13	9.219858156028367	3.555561992033438E-4	GSK3B, SRC, PIK3R1, MAPK14, EGFR, MAPK10, MAPK8, AKT2, MDM2, CASP1, MAPK1, PRKCQ, BCL2L1	125	247	8164	3.4374736842105262	0.0860429632226648	0.0011386799797271643	6.436017276718755E-4
GOTERM_BP_DIRECT	GO:0033189~response to vitamin A	4	2.8368794326241136	3.8050598102900977E-4	RARA, PPARG, TYMS, PPARD	140	20	19308	27.582857142857144	0.5636367829140831	0.009280237249864386	0.008454002267545115
GOTERM_BP_DIRECT	GO:0006366~transcription from RNA polymerase II promoter	9	6.382978723404255	3.833048887048163E-4	AR, BMP2, PARP1, NR1H4, PIK3R1, JAK2, MAPK14, ESR1, IL2	140	243	19308	5.1079365079365076	0.5662909952002617	0.009280237249864386	0.008454002267545115
GOTERM_BP_DIRECT	GO:1902895~positive regulation of pri-miRNA transcription from RNA polymerase II promoter	5	3.546099290780142	3.91454596722692E-4	TGFB2, BMP2, NR1H2, PPARG, NR3C1	140	48	19308	14.366071428571429	0.5739278416364367	0.009373401827019186	0.008538872247192787
GOTERM_BP_DIRECT	GO:0010629~negative regulation of gene expression	10	7.092198581560284	4.0793015466318914E-4	GSK3B, TGFB2, BMP2, VDR, NR1H2, KDR, PGR, PPARG, MMP8, ESR1	140	309	19308	4.463245492371706	0.5889585248362647	0.00966173703272923	0.00880153648920033
GOTERM_BP_DIRECT	GO:0009636~response to toxic substance	6	4.25531914893617	4.140962148640609E-4	NQO1, GSTP1, TTPA, MDM2, MAPK1, TYMS	140	87	19308	9.511330049261083	0.5944465195802195	0.009702318840739663	0.008838505231238289
UP_KW_PTM	KW-0165~Cleavage on pair of basic residues	11	7.801418439716312	4.197521122334345E-4	TGFB2, ADAM17, BMP2, F10, INSR, ALB, APOA2, ADAM33, REN, F2, IGF1R	130	299	14106	3.991921790583998	0.008777892248539865	0.0023086366172838896	0.001679008448933738
GOTERM_BP_DIRECT	GO:0050673~epithelial cell proliferation	5	3.546099290780142	4.238866485738578E-4	AR, KIT, KDR, EGFR, BCL2L1	140	49	19308	14.072886297376092	0.6030102526016344	0.009826053268536555	0.008951223376799019
KEGG_PATHWAY	hsa04071:Sphingolipid signaling pathway	9	6.382978723404255	4.3338915196107573E-4	MAPK10, MAP2K1, MAPK8, PDPK1, NOS3, AKT2, MAPK1, PIK3R1, MAPK14	125	119	8164	4.9395630252100835	0.10387128601393192	0.001370593193076902	7.746831091304229E-4
GOTERM_BP_DIRECT	GO:0007596~blood coagulation	6	4.25531914893617	4.365293116260068E-4	PROCR, SERPINA1, F10, ANXA5, WAS, F2	140	88	19308	9.403246753246753	0.6138019828426451	0.009919858255557102	0.00903667674955523
GOTERM_BP_DIRECT	GO:1902894~negative regulation of pri-miRNA transcription from RNA polymerase II promoter	4	2.8368794326241136	4.4159075300093575E-4	RARA, PPARG, PPARA, PPARD	140	21	19308	26.269387755102038	0.6180397633995914	0.009919858255557102	0.00903667674955523
GOTERM_BP_DIRECT	GO:0043401~steroid hormone mediated signaling pathway	4	2.8368794326241136	4.4159075300093575E-4	RXRB, ESRRA, PPARA, PPARD	140	21	19308	26.269387755102038	0.6180397633995914	0.009919858255557102	0.00903667674955523
UP_KW_BIOLOGICAL_PROCESS	KW-0945~Host-virus interaction	17	12.056737588652481	4.48247447408092E-4	HSPA8, HSP90AA1, SYK, SRC, APOA2, PIK3R1, ITGAL, EGFR, IGF1R, DPP4, CCNA2, HCK, MDM2, KDR, MAPK1, GRB2, PPIA	110	642	11223	2.7016567544604926	0.03393367857336471	0.011505017816807695	0.010907354553596905
UP_KW_DISEASE	KW-0656~Proto-oncogene	12	8.51063829787234	4.500396282288573E-4	HCK, SRC, AKT2, KIT, MDM2, RARA, RARB, JAK2, MET, EGFR, IL2, FGFR2	66	232	4447	3.4851097178683386	0.014744864534554702	0.01485130773155229	0.014401268103323433
GOTERM_CC_DIRECT	GO:0036021~endolysosome lumen	3	2.127659574468085	4.5414362302273605E-4	CTSK, CTSS, CTSB	141	5	20562	87.49787234042553	0.10775626761773704	0.005699502468935338	0.0049501654909478235
GOTERM_BP_DIRECT	GO:0043536~positive regulation of blood vessel endothelial cell migration	5	3.546099290780142	4.581916685037304E-4	ADAM17, PDPK1, NOS3, KDR, FGFR1	140	50	19308	13.79142857142857	0.6316156456747777	0.01018775148642478	0.009280718999794947
KEGG_PATHWAY	hsa05222:Small cell lung cancer	8	5.673758865248227	4.734940286319377E-4	RXRB, AKT2, CASP3, CDK2, RARB, XIAP, PIK3R1, BCL2L1	125	92	8164	5.679304347826087	0.11292199591578722	0.0014789381388133364	8.359215567205814E-4
GOTERM_BP_DIRECT	GO:0048013~ephrin receptor signaling pathway	5	3.546099290780142	4.94430540016561E-4	SRC, MMP2, PTPN11, MMP9, EPHB4	140	51	19308	13.521008403361344	0.6595988743312327	0.010671842448317476	0.009721710536902335
GOTERM_BP_DIRECT	GO:0045923~positive regulation of fatty acid metabolic process	3	2.127659574468085	5.07302379885101E-4	PPARG, PPARA, PPARD	140	5	19308	82.74857142857144	0.6690183587596159	0.010671842448317476	0.009721710536902335
GOTERM_BP_DIRECT	GO:0060338~regulation of type I interferon-mediated signaling pathway	3	2.127659574468085	5.07302379885101E-4	PTPN1, HSP90AB1, PTPN11	140	5	19308	82.74857142857144	0.6690183587596159	0.010671842448317476	0.009721710536902335
GOTERM_BP_DIRECT	GO:0045780~positive regulation of bone resorption	4	2.8368794326241136	5.086294287298985E-4	SYK, CA2, SRC, EGFR	140	22	19308	25.075324675324676	0.6699745408993056	0.010671842448317476	0.009721710536902335
GOTERM_BP_DIRECT	GO:0034599~cellular response to oxidative stress	6	4.25531914893617	5.09349065913271E-4	NQO1, MAPK8, PARP1, GSR, SOD2, PPIA	140	91	19308	9.093249607535322	0.6704919079202263	0.010671842448317476	0.009721710536902335
GOTERM_BP_DIRECT	GO:0030324~lung development	6	4.25531914893617	5.09349065913271E-4	HSD11B1, RBP4, MME, NOS3, EGFR, FGFR2	140	91	19308	9.093249607535322	0.6704919079202263	0.010671842448317476	0.009721710536902335
INTERPRO	IPR024178:Oestrogen receptor/oestrogen-related receptor	3	2.127659574468085	5.201495815270215E-4	ESRRA, ESR1, ESR2	141	5	19204	81.71914893617021	0.18322435367168333	0.008093527488560456	0.0074069300409447866
GOTERM_CC_DIRECT	GO:0005770~late endosome	7	4.964539007092199	5.342871056457906E-4	HSPA8, MAP2K1, SRC, TTPA, INSR, MAPK1, CTSS	141	148	20562	6.897354801610121	0.12553403254262407	0.006119274883607262	0.005314748703690769
GOTERM_CC_DIRECT	GO:1904724~tertiary granule lumen	5	3.546099290780142	5.363507866109951E-4	CHIT1, LTA4H, MMP8, MMP9, CTSS	141	55	20562	13.25725338491296	0.12598711704367904	0.006119274883607262	0.005314748703690769
GOTERM_MF_DIRECT	GO:0043559~insulin binding	3	2.127659574468085	5.386454942783194E-4	INSR, PIK3R1, IGF1R	141	5	18869	80.2936170212766	0.2345107793819362	0.006850465773385805	0.006104648935154286
GOTERM_BP_DIRECT	GO:0008285~negative regulation of cell proliferation	12	8.51063829787234	5.423888065829027E-4	BCHE, AR, TGFB2, MAP2K1, BMP2, VDR, NOS3, RARA, RARB, CSK, JAK2, SOD2	140	464	19308	3.5667487684729067	0.6933921902383732	0.011255859138515666	0.010253731248257732
GOTERM_BP_DIRECT	GO:0038095~Fc-epsilon receptor signaling pathway	4	2.8368794326241136	5.818519582148522E-4	MAPK10, MAPK8, SYK, PRKCQ	140	23	19308	23.985093167701862	0.7186692940587479	0.011960900159907199	0.010896001292985675
GOTERM_BP_DIRECT	GO:0071456~cellular response to hypoxia	7	4.964539007092199	5.951982265710701E-4	CCNA2, SRC, MDM2, HMOX1, PPARG, RORA, PPARD	140	143	19308	6.7510489510489515	0.7267376773152026	0.012120905941106186	0.0110417614929306
GOTERM_MF_DIRECT	GO:0043548~phosphatidylinositol 3-kinase binding	4	2.8368794326241136	6.35001604261094E-4	INSR, PIK3R1, JAK2, IGF1R	141	23	18869	23.27351218008017	0.27025552354778526	0.007797446749330641	0.006948531175814805
KEGG_PATHWAY	hsa04650:Natural killer cell mediated cytotoxicity	9	6.382978723404255	6.353907156146795E-4	ZAP70, MAP2K1, SYK, CASP3, MAPK1, GRB2, PTPN11, PIK3R1, ITGAL	125	126	8164	4.665142857142857	0.14854186259964597	0.001960412817689194	0.0011080594186938923
GOTERM_MF_DIRECT	GO:0051117~ATPase binding	6	4.25531914893617	6.445470095212828E-4	AR, SRC, NR1H2, PGR, ESR1, EGFR	141	93	18869	8.633722260352322	0.2737045495112639	0.007797446749330641	0.006948531175814805
GOTERM_BP_DIRECT	GO:1904707~positive regulation of vascular smooth muscle cell proliferation	5	3.546099290780142	6.599509289320316E-4	SRC, MMP2, MDM2, JAK2, MMP9	140	55	19308	12.537662337662338	0.762718433485706	0.013315121056878676	0.012129653647500767
KEGG_PATHWAY	hsa04217:Necroptosis	10	7.092198581560284	6.750102137440594E-4	MAPK10, HSP90AA1, MAPK8, HSP90AB1, PARP1, CASP1, XIAP, JAK2, PPIA, JAK3	125	159	8164	4.107672955974842	0.157039558831639	0.0020575612539427356	0.0011629694044024157
GOTERM_BP_DIRECT	GO:0045165~cell fate commitment	5	3.546099290780142	7.559141216839368E-4	BMP2, CASP3, KDR, PPARG, FGFR2	140	57	19308	12.097744360902254	0.8075193658370698	0.014934703920271191	0.013605042350499457
GOTERM_BP_DIRECT	GO:0003417~growth plate cartilage development	3	2.127659574468085	7.573596361907163E-4	MMP13, RARA, RARB	140	6	19308	68.95714285714286	0.808125140563148	0.014934703920271191	0.013605042350499457
GOTERM_BP_DIRECT	GO:0006629~lipid metabolic process	8	5.673758865248227	7.607857435291888E-4	FABP5, NR1H2, TTPA, DPEP1, NR1H3, PPARG, LTA4H, PPARD	140	207	19308	5.330020703933747	0.8095533264094023	0.014934703920271191	0.013605042350499457
KEGG_PATHWAY	hsa05171:Coronavirus disease - COVID-19	12	8.51063829787234	7.722222372140764E-4	MAPK10, ADAM17, MAPK8, SYK, MMP3, CASP1, MAPK1, PIK3R1, F2, MAPK14, EGFR, IL2	125	232	8164	3.378206896551724	0.1775336427853479	0.0023258598335138252	0.001314616427638249
GOTERM_MF_DIRECT	GO:0004197~cysteine-type endopeptidase activity	6	4.25531914893617	7.805920248198435E-4	CASP7, CASP3, CTSK, CASP1, CTSS, CTSB	141	97	18869	8.277692476420267	0.32112946202509085	0.009058165827972715	0.008071994548314395
GOTERM_MF_DIRECT	GO:0019904~protein domain specific binding	9	6.382978723404255	7.85284537505699E-4	ESRRA, CCNA2, INSR, CDK2, MDM2, RARA, GRB2, PTPN11, PPARA	141	263	18869	4.579483860529083	0.3227089217168889	0.009058165827972715	0.008071994548314395
GOTERM_BP_DIRECT	GO:0006954~inflammatory response	11	7.801418439716312	8.119538438392885E-4	CCL24, HCK, BMP2, KIT, PLA2G2A, MAPKAPK2, NR1H4, DPEP1, PRKCQ, ITGAL, S100A9	140	412	19308	3.6821775312066576	0.8296612348107639	0.015796852015409014	0.014390431964473104
GOTERM_BP_DIRECT	GO:0002862~negative regulation of inflammatory response to antigenic stimulus	4	2.8368794326241136	8.408359567681928E-4	HCK, SYK, SRC, MAPK14	140	26	19308	21.217582417582417	0.8400593170295416	0.016071767980683264	0.014640871703375991
GOTERM_BP_DIRECT	GO:0032740~positive regulation of interleukin-17 production	4	2.8368794326241136	8.408359567681928E-4	NR1H4, PRKCQ, JAK2, IL2	140	26	19308	21.217582417582417	0.8400593170295416	0.016071767980683264	0.014640871703375991
GOTERM_BP_DIRECT	GO:0006805~xenobiotic metabolic process	6	4.25531914893617	8.56527779094155E-4	NQO1, CYP2C9, BCHE, GSTP1, NR1I2, RORA	140	102	19308	8.112605042016806	0.8454401359260069	0.016229339396923163	0.014784414273929545
GOTERM_BP_DIRECT	GO:0045597~positive regulation of cell differentiation	5	3.546099290780142	9.177592819459339E-4	GSK3B, AR, HSP90AB1, JAK2, FGFR1	140	60	19308	11.492857142857142	0.8647615420540198	0.0172396334082775	0.015704760126402404
GOTERM_BP_DIRECT	GO:0042632~cholesterol homeostasis	6	4.25531914893617	9.349257343973261E-4	NR1H2, APOA2, NR1H4, NR1H3, RORA, HMGCR	140	104	19308	7.956593406593406	0.8697313061842613	0.01741199295086986	0.015861774211783697
GOTERM_MF_DIRECT	GO:0008134~transcription factor binding	8	5.673758865248227	9.590155066434828E-4	AR, PARP1, RARA, PPARG, PIK3R1, PPARA, ESR1, PPARD	141	209	18869	5.1223998099697985	0.3786743420034927	0.010810720256708352	0.009633746680373168
UP_KW_MOLECULAR_FUNCTION	KW-0378~Hydrolase	34	24.113475177304963	9.744267016096398E-4	CTSS, DPP4, CASP7, CASP3, CTSK, CASP1, LTA4H, ELANE, CTSB, PTPN1, BCHE, HSPA8, HSP90AA1, MME, F10, CMA1, MMP2, PLA2G2A, MMP3, ADAM33, PTPN11, MMP8, F2, MMP9, DUSP6, CHIT1, MMP12, ADAM17, MMP13, MTHFD1, DPEP1, PDE5A, REN, METAP2	129	1753	11693	1.7580581682785215	0.054053627801147974	0.00793461742739278	0.006960190725783142
KEGG_PATHWAY	hsa04620:Toll-like receptor signaling pathway	8	5.673758865248227	9.883202431331675E-4	MAPK10, MAP2K1, MAPK8, AKT2, CTSK, MAPK1, PIK3R1, MAPK14	125	104	8164	5.024	0.22133056249129457	0.002936912728710532	0.0016599941510103008
KEGG_PATHWAY	hsa05133:Pertussis	7	4.964539007092199	9.983181607474535E-4	MAPK10, CASP7, MAPK8, CASP3, CASP1, MAPK1, MAPK14	125	76	8164	6.015578947368422	0.22329965043558386	0.002936912728710532	0.0016599941510103008
GOTERM_BP_DIRECT	GO:0043524~negative regulation of neuron apoptotic process	7	4.964539007092199	0.0010021423953234247	HSP90AB1, PDPK1, KDR, HMOX1, JAK2, SOD2, BCL2L1	140	158	19308	6.110126582278482	0.887495626692796	0.018505663384828324	0.016858073345059305
GOTERM_BP_DIRECT	GO:0050727~regulation of inflammatory response	6	4.25531914893617	0.001018541534643072	HCK, CMA1, CASP1, XIAP, JAK2, ESR1	140	106	19308	7.806469002695418	0.8914487696837322	0.018650437008296248	0.016989957531651244
KEGG_PATHWAY	hsa05203:Viral carcinogenesis	11	7.801418439716312	0.0010436739712716171	CCNA2, SYK, SRC, CASP3, CDK2, MAPKAPK2, MDM2, MAPK1, GRB2, PIK3R1, JAK3	125	204	8164	3.521725490196078	0.23217036623832465	0.003035051893468036	0.0017154641136993248
GOTERM_BP_DIRECT	GO:1902042~negative regulation of extrinsic apoptotic signaling pathway via death domain receptors	4	2.8368794326241136	0.0010483707005163655	GSK3B, NOS3, HMOX1, BCL2L1	140	28	19308	19.70204081632653	0.8982867849509149	0.019004095250318622	0.017312128991226465
GOTERM_BP_DIRECT	GO:0046321~positive regulation of fatty acid oxidation	3	2.127659574468085	0.0010552985430420162	PPARG, PPARA, PPARD	140	7	19308	59.10612244897959	0.8998122854087642	0.019004095250318622	0.017312128991226465
INTERPRO	IPR000494:EGF receptor, L domain	3	2.127659574468085	0.001081892827179943	INSR, EGFR, IGF1R	141	7	19204	58.37082066869301	0.34366512153124174	0.01558727073233325	0.014264957276891099
INTERPRO	IPR006211:Furin-like cysteine-rich domain	3	2.127659574468085	0.001081892827179943	INSR, EGFR, IGF1R	141	7	19204	58.37082066869301	0.34366512153124174	0.01558727073233325	0.014264957276891099
GOTERM_BP_DIRECT	GO:0043525~positive regulation of neuron apoptotic process	5	3.546099290780142	0.0011025801333467637	NQO1, TGFB2, CASP3, LCN2, NR3C1	140	63	19308	10.945578231292515	0.9096304198980759	0.01962141458901912	0.01787448736080906
GOTERM_BP_DIRECT	GO:0032760~positive regulation of tumor necrosis factor production	6	4.25531914893617	0.001107587881803282	SYK, MAPKAPK2, PTPN11, PIK3R1, JAK2, MMP8	140	108	19308	7.661904761904762	0.910612240747212	0.01962141458901912	0.01787448736080906
BIOCARTA	h_metPathway:Signaling of Hepatocyte Growth Factor Receptor	8	5.673758865248227	0.001129120889566678	MAP2K1, MAPK8, SRC, MAPK1, GRB2, PTPN11, PIK3R1, MET	78	36	1623	4.6239316239316235	0.20673707862727364	0.1157348911805845	0.10444368228491772
UP_KW_LIGAND	KW-0067~ATP-binding	38	26.95035460992908	0.001162178471027965	GSK3B, ITK, HSP90AB1, SRC, ADK, EGFR, IGF1R, MAPK8, AKT2, KDR, MAPK1, CSK, JAK2, JAK3, EPHB4, HSPA8, MAP2K1, HSP90AA1, SYK, PDPK1, INSR, PLK1, MAPK14, DCK, TGFBR1, MAPK10, ZAP70, HCK, MTHFD1, KIT, MAPKAPK2, CDK2, PRKCQ, TEK, MET, GART, FGFR2, FGFR1	110	1440	6833	1.639229797979798	0.032035553377015025	0.01627049859439151	0.015689409358877526
GOTERM_BP_DIRECT	GO:0070372~regulation of ERK1 and ERK2 cascade	4	2.8368794326241136	0.0011632074480337057	SYK, GSTP1, EGFR, FGFR2	140	29	19308	19.022660098522167	0.920825762970157	0.020388182941248303	0.018572989049278517
GOTERM_BP_DIRECT	GO:0030168~platelet activation	5	3.546099290780142	0.0011695836932795035	SYK, SRC, F2, MAPK14, PPIA	140	64	19308	10.774553571428571	0.9219194572840622	0.020388182941248303	0.018572989049278517
UP_KW_BIOLOGICAL_PROCESS	KW-0356~Hemostasis	5	3.546099290780142	0.0011792154201527656	PROCR, SERPINA1, F10, ANXA5, F2	110	48	11223	10.62784090909091	0.08684821686176358	0.01815991747035259	0.017216545134230377
UP_KW_BIOLOGICAL_PROCESS	KW-0094~Blood coagulation	5	3.546099290780142	0.0011792154201527656	PROCR, SERPINA1, F10, ANXA5, F2	110	48	11223	10.62784090909091	0.08684821686176358	0.01815991747035259	0.017216545134230377
GOTERM_CC_DIRECT	GO:0031234~extrinsic component of cytoplasmic side of plasma membrane	5	3.546099290780142	0.001196244517164885	ZAP70, HCK, SYK, SRC, TGM3	141	68	20562	10.722778473091365	0.2595055259637232	0.013054668426451572	0.011338317597475866
GOTERM_BP_DIRECT	GO:0007229~integrin-mediated signaling pathway	6	4.25531914893617	0.0012022797622188207	HCK, SYK, SRC, ADAM33, PTPN11, ITGAL	140	110	19308	7.522597402597403	0.9272948975624509	0.020791806364085796	0.018940677206383805
UP_KW_MOLECULAR_FUNCTION	KW-0723~Serine/threonine-protein kinase	13	9.219858156028367	0.0012690992934787264	GSK3B, MAP2K1, PDPK1, PLK1, MAPK14, TGFBR1, MAPK10, MAPK8, AKT2, MAPKAPK2, CDK2, MAPK1, PRKCQ	129	394	11693	2.990772439302719	0.06982691855728773	0.009042332466035925	0.00793187058424204
GOTERM_BP_DIRECT	GO:0051602~response to electrical stimulus	4	2.8368794326241136	0.0012856805206212139	NQO1, SRC, MMP2, SOD2	140	30	19308	18.388571428571428	0.9393902989348115	0.02205903822388681	0.02009508530262291
GOTERM_MF_DIRECT	GO:0005178~integrin binding	7	4.964539007092199	0.0012872303791844498	ADAM17, SYK, SRC, KDR, ITGAL, PPIA, EGFR	141	161	18869	5.818378045020044	0.47211538304054035	0.014188139290566379	0.01264346283554504
GOTERM_BP_DIRECT	GO:0007611~learning or memory	5	3.546099290780142	0.0013120592830340723	MME, SRC, CASP3, MAPK1, EGFR	140	66	19308	10.448051948051948	0.9427801489054748	0.02233575920102534	0.020347169350176823
UP_KW_PTM	KW-0597~Phosphoprotein	94	66.66666666666666	0.0013528719083582986	GSK3B, ITK, SERPINA1, HSP90AB1, ADK, AKR1B1, RORA, NR3C1, ITGAL, IGF1R, NR3C2, CASP7, CA2, CASP3, AKT2, CASP1, KDR, JAK2, JAK3, EPHB4, TGM3, MAP2K1, HSP90AA1, PARP1, SYK, MME, PDPK1, MMP2, ANXA5, APOA2, DCK, TGFBR1, CCNA2, AR, ZAP70, HCK, ADAM17, MMP13, MTHFD1, MAPKAPK2, KIT, RARA, BLVRB, RARB, PDE5A, PRKCQ, PPARG, PGR, AGXT, S100A9, MET, GART, PPIA, MAOA, SRC, GSTP1, NR1I3, WAS, XIAP, PIK3R1, HM…	130	8327	14106	1.2248976914762912	0.028029228241489013	0.005952636396776514	0.004329190106746555
GOTERM_BP_DIRECT	GO:0048762~mesenchymal cell differentiation	3	2.127659574468085	0.0014004266751831314	BMP2, TGFBR1, FGFR2	140	8	19308	51.71785714285714	0.9528144908950726	0.02319858337897799	0.021133174854186004
GOTERM_BP_DIRECT	GO:0010518~positive regulation of phospholipase activity	3	2.127659574468085	0.0014004266751831314	PDPK1, FGFR2, FGFR1	140	8	19308	51.71785714285714	0.9528144908950726	0.02319858337897799	0.021133174854186004
GOTERM_BP_DIRECT	GO:0060336~negative regulation of interferon-gamma-mediated signaling pathway	3	2.127659574468085	0.0014004266751831314	NR1H2, NR1H3, PPARG	140	8	19308	51.71785714285714	0.9528144908950726	0.02319858337897799	0.021133174854186004
GOTERM_BP_DIRECT	GO:0042593~glucose homeostasis	6	4.25531914893617	0.0014094705136958867	RBP4, FABP5, INSR, PTPN11, PPARG, IGF1R	140	114	19308	7.258646616541354	0.9537365336806801	0.02319858337897799	0.021133174854186004
GOTERM_BP_DIRECT	GO:0032148~activation of protein kinase B activity	4	2.8368794326241136	0.0014159759474089363	PDPK1, SRC, INSR, PPIA	140	31	19308	17.795391705069125	0.9543886225438868	0.02319858337897799	0.021133174854186004
GOTERM_CC_DIRECT	GO:0090575~RNA polymerase II transcription factor complex	6	4.25531914893617	0.0014390618722771413	RXRB, VDR, NR1H2, RARA, NR1H3, PPARG	141	121	20562	7.231229119043432	0.30334479667482284	0.015050188747565104	0.013071478673184034
GOTERM_BP_DIRECT	GO:0030163~protein catabolic process	5	3.546099290780142	0.001466240153334824	MME, CMA1, CASP3, MMP2, ELANE	140	68	19308	10.140756302521007	0.9591268478803076	0.023842815627735683	0.021720050032609146
KEGG_PATHWAY	hsa04662:B cell receptor signaling pathway	7	4.964539007092199	0.001485164522342251	GSK3B, MAP2K1, SYK, AKT2, MAPK1, GRB2, PIK3R1	125	82	8164	5.575414634146342	0.3134154658636895	0.004269848001733972	0.002413392348806158
GOTERM_MF_DIRECT	GO:0000978~RNA polymerase II core promoter proximal region sequence-specific DNA binding	20	14.184397163120568	0.001506471796085309	ESRRA, VDR, NR1H2, NR1I3, NR1I2, NR1H4, NR1H3, RORA, NR3C1, ESR1, ESR2, NR3C2, RXRB, AR, RARA, RARB, PGR, PPARG, PPARA, PPARD	141	1207	18869	2.217443165459172	0.5265805051062693	0.0162436958882242	0.014475228997167532
GOTERM_BP_DIRECT	GO:0071560~cellular response to transforming growth factor beta stimulus	5	3.546099290780142	0.0015478748759272967	CTSK, NR3C1, TGFBR1, FGFR2, IGF1R	140	69	19308	9.993788819875776	0.9657966744935929	0.02490267955783693	0.02268555251138426
GOTERM_BP_DIRECT	GO:0046677~response to antibiotic	4	2.8368794326241136	0.0015542746305029014	HSP90AA1, CASP3, MDM2, JAK2	140	32	19308	17.239285714285714	0.9662710625242481	0.02490267955783693	0.02268555251138426
UP_SEQ_FEATURE	DISULFID:Interchain	7	4.964539007092199	0.0015621572714119133	BCHE, TGFB2, BMP2, INSR, GSR, DPEP1, PGF	141	182	20559	5.608019639934534	0.8404513850173562	0.0764155265265661	0.07504863891408067
GOTERM_BP_DIRECT	GO:0043388~positive regulation of DNA binding	4	2.8368794326241136	0.001700752422273893	PPARG, JAK2, MMP8, MMP9	140	33	19308	16.716883116883118	0.9755003034869211	0.02671425711672938	0.02433584230229822
GOTERM_BP_DIRECT	GO:1900182~positive regulation of protein localization to nucleus	4	2.8368794326241136	0.001700752422273893	PARP1, SRC, PLK1, F2	140	33	19308	16.716883116883118	0.9755003034869211	0.02671425711672938	0.02433584230229822
GOTERM_BP_DIRECT	GO:0051091~positive regulation of sequence-specific DNA binding transcription factor activity	6	4.25531914893617	0.0017041219546697496	BMP2, KIT, PPARG, JAK2, ESR1, ESR2	140	119	19308	6.953661464585834	0.9756798311919904	0.02671425711672938	0.02433584230229822
GOTERM_MF_DIRECT	GO:0097110~scaffold protein binding	5	3.546099290780142	0.0017276192801347987	MAP2K1, HSP90AA1, SYK, SRC, NOS3	141	69	18869	9.697296741700072	0.5758381667294515	0.018231897083975747	0.016246972804671935
GOTERM_BP_DIRECT	GO:2000641~regulation of early endosome to late endosome transport	3	2.127659574468085	0.0017920589710722753	MAP2K1, SRC, MAPK1	140	9	19308	45.971428571428575	0.9799274001640983	0.027499271112440056	0.025050965194214552
GOTERM_BP_DIRECT	GO:0002070~epithelial cell maturation	3	2.127659574468085	0.0017920589710722753	KDR, AKR1B1, PGR	140	9	19308	45.971428571428575	0.9799274001640983	0.027499271112440056	0.025050965194214552
GOTERM_BP_DIRECT	GO:0001542~ovulation from ovarian follicle	3	2.127659574468085	0.0017920589710722753	NOS3, MMP2, PGR	140	9	19308	45.971428571428575	0.9799274001640983	0.027499271112440056	0.025050965194214552
GOTERM_BP_DIRECT	GO:0051973~positive regulation of telomerase activity	4	2.8368794326241136	0.0018555802020073803	HSP90AA1, HSP90AB1, MAPK1, PRKCQ	140	34	19308	16.225210084033613	0.9825264199380483	0.028274889931287288	0.025757529377515034
KEGG_PATHWAY	hsa04621:NOD-like receptor signaling pathway	10	7.092198581560284	0.0018893057874347088	MAPK10, HSP90AA1, MAPK8, HSP90AB1, CASP1, MAPK1, XIAP, MAPK14, CTSB, BCL2L1	125	184	8164	3.549565217391305	0.3802545641013618	0.005370723193494172	0.0030356261528445318
GOTERM_CC_DIRECT	GO:0044294~dendritic growth cone	3	2.127659574468085	0.001998448362450137	HSP90AA1, HSP90AB1, SRC	141	10	20562	43.748936170212765	0.3947492409980471	0.020064421558999374	0.017426469720565198
GOTERM_BP_DIRECT	GO:0070301~cellular response to hydrogen peroxide	5	3.546099290780142	0.002003952407771161	NQO1, SRC, MDM2, LCN2, PTPN11	140	74	19308	9.318532818532818	0.9873613208345687	0.030323696503703885	0.02762392728767885
GOTERM_BP_DIRECT	GO:0030010~establishment of cell polarity	4	2.8368794326241136	0.0020189239512642997	GSK3B, HSP90AA1, HSP90AB1, IGF1R	140	35	19308	15.761632653061223	0.9877677838150452	0.030339553722792473	0.027638372712135414
KEGG_PATHWAY	hsa05163:Human cytomegalovirus infection	11	7.801418439716312	0.0021737793740483667	GSK3B, MAP2K1, SRC, AKT2, CASP3, MDM2, MAPK1, GRB2, PIK3R1, MAPK14, EGFR	125	225	8164	3.193031111111111	0.42337595994759003	0.006110735351491519	0.0034538938943212937
GOTERM_BP_DIRECT	GO:0006730~one-carbon metabolic process	4	2.8368794326241136	0.0021909448292735437	DHFR, CA1, MTHFD1, CA2	140	36	19308	15.323809523809523	0.9915981746663078	0.032387459929503	0.029503950417651886
GOTERM_BP_DIRECT	GO:0060397~JAK-STAT cascade involved in growth hormone signaling pathway	3	2.127659574468085	0.0022295176638024096	PTPN1, JAK2, JAK3	140	10	19308	41.37428571428572	0.9922769250406692	0.032387459929503	0.029503950417651886
GOTERM_BP_DIRECT	GO:0032872~regulation of stress-activated MAPK cascade	3	2.127659574468085	0.0022295176638024096	MAP2K1, GSTP1, MAPK1	140	10	19308	41.37428571428572	0.9922769250406692	0.032387459929503	0.029503950417651886
GOTERM_BP_DIRECT	GO:0002003~angiotensin maturation	3	2.127659574468085	0.0022295176638024096	MME, CMA1, REN	140	10	19308	41.37428571428572	0.9922769250406692	0.032387459929503	0.029503950417651886
GOTERM_BP_DIRECT	GO:0010863~positive regulation of phospholipase C activity	3	2.127659574468085	0.0022295176638024096	KIT, ESR1, FGFR1	140	10	19308	41.37428571428572	0.9922769250406692	0.032387459929503	0.029503950417651886
INTERPRO	IPR000566:Lipocalin/cytosolic fatty-acid binding protein domain	4	2.8368794326241136	0.0022704472143645522	RBP4, CRABP2, FABP5, LCN2	141	36	19204	15.13317572892041	0.5869588774288579	0.029632597288963922	0.027118777981673923
KEGG_PATHWAY	hsa04960:Aldosterone-regulated sodium reabsorption	5	3.546099290780142	0.002272637178483706	PDPK1, INSR, MAPK1, PIK3R1, NR3C2	125	37	8164	8.825945945945946	0.4376503980865162	0.006318430836883271	0.0035712869947601097
INTERPRO	IPR025661:Cysteine peptidase, asparagine active site	3	2.127659574468085	0.002285290279354544	CTSK, CTSS, CTSB	141	10	19204	40.85957446808511	0.5893422987644459	0.029632597288963922	0.027118777981673923
INTERPRO	IPR016129:Peptidase C14, ICE, catalytic subunit p20, active site	3	2.127659574468085	0.002285290279354544	CASP7, CASP3, CASP1	141	10	19204	40.85957446808511	0.5893422987644459	0.029632597288963922	0.027118777981673923
GOTERM_BP_DIRECT	GO:0000165~MAPK cascade	6	4.25531914893617	0.0023449500186961112	AR, MAP2K1, MAPKAPK2, EGFR, DUSP6, FGFR1	140	128	19308	6.464732142857143	0.9939979032064646	0.03377876180844241	0.03077138237253703
KEGG_PATHWAY	hsa04613:Neutrophil extracellular trap formation	10	7.092198581560284	0.0023523783505630283	MAP2K1, SYK, SRC, AKT2, CASP1, MAPK1, PIK3R1, ITGAL, MAPK14, ELANE	125	190	8164	3.4374736842105267	0.44890762460736366	0.006465330803432929	0.0036543174106360033
BIOCARTA	h_insulinPathway:Insulin Signaling Pathway	6	4.25531914893617	0.00236172919648474	MAP2K1, MAPK8, INSR, GRB2, PTPN11, PIK3R1	78	21	1623	5.945054945054945	0.3841347614288064	0.12071277418433125	0.10893591816634772
BIOCARTA	h_igf1Pathway:IGF-1 Signaling Pathway	6	4.25531914893617	0.00236172919648474	MAP2K1, MAPK8, GRB2, PTPN11, PIK3R1, IGF1R	78	21	1623	5.945054945054945	0.3841347614288064	0.12071277418433125	0.10893591816634772
GOTERM_BP_DIRECT	GO:0046427~positive regulation of JAK-STAT cascade	4	2.8368794326241136	0.0023717992458429046	KIT, AKR1B1, F2, JAK2	140	37	19308	14.909652509652508	0.9943397610638215	0.03377876180844241	0.03077138237253703
GOTERM_BP_DIRECT	GO:2001237~negative regulation of extrinsic apoptotic signaling pathway	4	2.8368794326241136	0.0023717992458429046	AR, SRC, GSTP1, TGFBR1	140	37	19308	14.909652509652508	0.9943397610638215	0.03377876180844241	0.03077138237253703
KEGG_PATHWAY	hsa04152:AMPK signaling pathway	8	5.673758865248227	0.0023765840502737645	CCNA2, PDPK1, AKT2, INSR, PPARG, HMGCR, PIK3R1, IGF1R	125	121	8164	4.318148760330579	0.4522801744220374	0.006465330803432929	0.0036543174106360033
KEGG_PATHWAY	hsa04213:Longevity regulating pathway - multiple species	6	4.25531914893617	0.002416538368713876	HSPA8, AKT2, INSR, PIK3R1, SOD2, IGF1R	125	62	8164	6.320516129032258	0.45780204643087696	0.006504087311538411	0.0036762232630434496
GOTERM_BP_DIRECT	GO:0051726~regulation of cell cycle	9	6.382978723404255	0.0024290627099387606	HSPA8, TGFB2, MAP2K1, HSP90AB1, AKT2, PLK1, MDM2, XIAP, TGFBR1	140	324	19308	3.8309523809523807	0.9950052429194021	0.03436966003218545	0.031309671943041816
UP_KW_DOMAIN	KW-0863~Zinc-finger	25	17.73049645390071	0.002484432065252698	ITK, NR1I3, NR1I2, XIAP, RORA, NR3C1, NR3C2, RXRB, ESRRA, PARP1, VDR, NR1H2, NR1H4, NR1H3, ESR1, ESR2, AR, RARA, MDM2, RARB, PRKCQ, PPARG, PGR, PPARA, PPARD	106	1827	14495	1.8711724551021882	0.04140623599444404	0.01407844836976529	0.01407844836976529
KEGG_PATHWAY	hsa04150:mTOR signaling pathway	9	6.382978723404255	0.002513761550417602	GSK3B, MAP2K1, PDPK1, AKT2, INSR, MAPK1, GRB2, PIK3R1, IGF1R	125	156	8164	3.768	0.47100821022179906	0.0066945439184805606	0.003783872649575969
GOTERM_BP_DIRECT	GO:0008217~regulation of blood pressure	5	3.546099290780142	0.0026646560486343063	NOS3, HMOX1, REN, PPARG, SOD2	140	80	19308	8.619642857142857	0.997014640717477	0.03745990664499454	0.03412478875186515
GOTERM_BP_DIRECT	GO:0060020~Bergmann glial cell differentiation	3	2.127659574468085	0.00271213221286915	MAP2K1, MAPK1, PTPN11	140	11	19308	37.61298701298701	0.9973087906238749	0.037882923665653066	0.03451014386246964
KEGG_PATHWAY	hsa04611:Platelet activation	8	5.673758865248227	0.0027295080134699316	SYK, SRC, NOS3, AKT2, MAPK1, PIK3R1, F2, MAPK14	125	124	8164	4.213677419354839	0.49918058799186893	0.007193390910498882	0.004065829645064585
GOTERM_BP_DIRECT	GO:0001890~placenta development	4	2.8368794326241136	0.0027606110263380325	HSP90AB1, MME, PPARG, MAPK14	140	39	19308	14.145054945054945	0.9975792788550838	0.03807197105310489	0.034682360046082245
GOTERM_BP_DIRECT	GO:0031663~lipopolysaccharide-mediated signaling pathway	4	2.8368794326241136	0.0027606110263380325	HCK, NOS3, MAPK1, MAPK14	140	39	19308	14.145054945054945	0.9975792788550838	0.03807197105310489	0.034682360046082245
INTERPRO	IPR025660:Cysteine peptidase, histidine active site	3	2.127659574468085	0.002779810707855227	CTSK, CTSS, CTSB	141	11	19204	37.14506769825918	0.6613716635163397	0.03488214081792527	0.0319229874837568
GOTERM_MF_DIRECT	GO:0008234~cysteine-type peptidase activity	4	2.8368794326241136	0.0027889060290061224	CASP7, CTSK, CTSS, CTSB	141	38	18869	14.086599477416948	0.7497337499296716	0.028230558987490547	0.02515707071062666
GOTERM_MF_DIRECT	GO:0001221~transcription cofactor binding	4	2.8368794326241136	0.0027889060290061224	NR1H4, PPARG, RORA, ESR1	141	38	18869	14.086599477416948	0.7497337499296716	0.028230558987490547	0.02515707071062666
GOTERM_MF_DIRECT	GO:0001228~transcriptional activator activity, RNA polymerase II transcription regulatory region sequence-specific binding	11	7.801418439716312	0.002899670779893398	RXRB, AR, NR1H2, NR1I3, NR1I2, NR1H4, NR1H3, PGR, PPARA, NR3C1, ESR1	141	475	18869	3.099051885031728	0.7631494560543169	0.02842587470951695	0.025331122220980832
UP_SEQ_FEATURE	DOMAIN:CASPASE_P20	3	2.127659574468085	0.002905831082360564	CASP7, CASP3, CASP1	141	12	20559	36.45212765957447	0.9671699773005493	0.13120944964197315	0.1288624322292973
UP_SEQ_FEATURE	DOMAIN:Pept_C1	3	2.127659574468085	0.002905831082360564	CTSK, CTSS, CTSB	141	12	20559	36.45212765957447	0.9671699773005493	0.13120944964197315	0.1288624322292973
GOTERM_MF_DIRECT	GO:0000981~RNA polymerase II transcription factor activity, sequence-specific DNA binding	20	14.184397163120568	0.0029228217947285576	ESRRA, VDR, NR1H2, NR1I3, NR1I2, NR1H4, NR1H3, RORA, NR3C1, ESR1, ESR2, NR3C2, RXRB, AR, RARA, RARB, PGR, PPARG, PPARA, PPARD	141	1280	18869	2.0909796099290783	0.7658614824821671	0.02842587470951695	0.025331122220980832
BIOCARTA	h_il2Pathway:IL 2 signaling pathway	6	4.25531914893617	0.0029442140044958843	MAP2K1, MAPK8, SYK, GRB2, JAK3, IL2	78	22	1623	5.674825174825175	0.45362740599015505	0.12071277418433125	0.10893591816634772
GOTERM_BP_DIRECT	GO:0048286~lung alveolus development	4	2.8368794326241136	0.0029688581168813783	MMP12, KDR, PGR, FGFR2	140	40	19308	13.791428571428572	0.9984642921556144	0.04068642664581461	0.03706404630194677
KEGG_PATHWAY	hsa05130:Pathogenic Escherichia coli infection	10	7.092198581560284	0.0030024375402571573	MAPK10, CASP7, MAPK8, SRC, CASP3, CASP1, MAPK1, PTPN11, F2, MAPK14	125	197	8164	3.315329949238579	0.5326885542627382	0.007831099976134648	0.004426273899554366
GOTERM_BP_DIRECT	GO:0006955~immune response	11	7.801418439716312	0.0030053582000207175	CHIT1, CCL24, ZAP70, CTSK, WAS, PIK3R1, JAK2, CTSS, IL2, CD1A, IGF1R	140	492	19308	3.0834494773519165	0.9985820396830563	0.04092922198653215	0.03728522516900703
UP_KW_LIGAND	KW-0446~Lipid-binding	12	8.51063829787234	0.0030164408094141473	SEC14L2, AR, FABP5, TTPA, ALB, PGR, PPARA, NR3C1, SHBG, ESR1, ESR2, NR3C2	110	263	6833	2.834289664707916	0.08110919607293687	0.028153447554532043	0.027147967284727327
GOTERM_BP_DIRECT	GO:0001501~skeletal system development	6	4.25531914893617	0.0030479278133077113	TGFB2, BMP2, VDR, MMP9, TGFBR1, FGFR1	140	136	19308	6.084453781512605	0.9987080164748213	0.041251147237251574	0.03757848887835905
UP_SEQ_FEATURE	ACT_SITE:Charge relay system	7	4.964539007092199	0.00312036092158143	DPP4, BCHE, F10, CMA1, HMGCR, F2, ELANE	141	209	20559	4.883538633818589	0.9744988327704579	0.13567791562728143	0.1332509682438292
GOTERM_CC_DIRECT	GO:0072562~blood microparticle	6	4.25531914893617	0.0031678641192391427	HSPA8, BCHE, ALB, APOA2, F2, GC	141	145	20562	6.034336023477622	0.5490487318273942	0.03058207284342403	0.026561322230543583
KEGG_PATHWAY	hsa04630:JAK-STAT signaling pathway	9	6.382978723404255	0.0031746705262987386	AKT2, GRB2, PTPN11, PIK3R1, JAK2, JAK3, EGFR, IL2, BCL2L1	125	162	8164	3.6284444444444444	0.5526747330094539	0.008195833093403887	0.004632427400619588
GOTERM_BP_DIRECT	GO:0008544~epidermis development	5	3.546099290780142	0.0031798266280623592	CRABP2, FABP5, INSR, WAS, PPARA	140	84	19308	8.209183673469386	0.9990316160338395	0.04259768996873157	0.03880514666724744
GOTERM_BP_DIRECT	GO:0031295~T cell costimulation	4	2.8368794326241136	0.003186518340937699	DPP4, SRC, PTPN11, CSK	140	41	19308	13.455052264808364	0.9990456782653037	0.04259768996873157	0.03880514666724744
KEGG_PATHWAY	hsa00670:One carbon pool by folate	4	2.8368794326241136	0.0032279281558370747	DHFR, MTHFD1, TYMS, GART	125	20	8164	13.0624	0.5586807471303106	0.008249149731583635	0.004662562891764663
GOTERM_BP_DIRECT	GO:1990314~cellular response to insulin-like growth factor stimulus	3	2.127659574468085	0.0032392392366515006	CCNA2, PTPN11, IGF1R	140	12	19308	34.47857142857143	0.9991495617970851	0.04277758967674921	0.038969029604565025
GOTERM_BP_DIRECT	GO:0003181~atrioventricular valve morphogenesis	3	2.127659574468085	0.0032392392366515006	TGFB2, BMP2, MDM2	140	12	19308	34.47857142857143	0.9991495617970851	0.04277758967674921	0.038969029604565025
INTERPRO	IPR012674:Calycin	4	2.8368794326241136	0.00330105051109202	RBP4, CRABP2, FABP5, LCN2	141	41	19204	13.287666493686213	0.7236902551080919	0.03913424814919975	0.035814376198239364
INTERPRO	IPR002138:Peptidase C14, caspase non-catalytic subunit p10	3	2.127659574468085	0.0033198719509603906	CASP7, CASP3, CASP1	141	12	19204	34.04964539007092	0.7257125504961661	0.03913424814919975	0.035814376198239364
GOTERM_BP_DIRECT	GO:0030217~T cell differentiation	4	2.8368794326241136	0.003413725439476449	ZAP70, KIT, PIK3R1, IL2	140	42	19308	13.134693877551019	0.9994192749873714	0.04481028754589869	0.0408207529961491
GOTERM_MF_DIRECT	GO:0042169~SH2 domain binding	4	2.8368794326241136	0.0034675637062069535	SYK, SRC, KIT, JAK2	141	41	18869	13.055872686386438	0.8214524740139643	0.03307522304382017	0.029474291502759105
KEGG_PATHWAY	hsa04666:Fc gamma R-mediated phagocytosis	7	4.964539007092199	0.0034860794469249103	HCK, MAP2K1, SYK, AKT2, WAS, MAPK1, PIK3R1	125	97	8164	4.713237113402062	0.5866741463086371	0.008819781000720022	0.004985093609102621
GOTERM_MF_DIRECT	GO:0008289~lipid binding	7	4.964539007092199	0.003543262108167109	HCK, CRABP2, FABP5, SRC, APOA2, PPARA, PPARD	141	197	18869	4.7551211433920155	0.828054712245188	0.03315958501228087	0.029549468902072874
GOTERM_BP_DIRECT	GO:0071260~cellular response to mechanical stimulus	5	3.546099290780142	0.003608070679928505	MAPK8, CASP1, PTPN11, EGFR, IGF1R	140	87	19308	7.926108374384237	0.9996203282601205	0.047077760548288695	0.042886349099749
BIOCARTA	h_her2Pathway:Role of ERBB2 in Signal Transduction and Oncology	6	4.25531914893617	0.0036241232269258	MAP2K1, MAPK1, GRB2, PIK3R1, ESR1, EGFR	78	23	1623	5.42809364548495	0.5249307925457035	0.12382421025329816	0.11174379949687883
KEGG_PATHWAY	hsa04114:Oocyte meiosis	8	5.673758865248227	0.0037093768835907625	AR, MAP2K1, PLK1, CDK2, MAPK1, PGR, MAPK14, IGF1R	125	131	8164	3.988519083969466	0.6094570160710792	0.00929180546087587	0.005251890043103753
GOTERM_BP_DIRECT	GO:0030183~B cell differentiation	5	3.546099290780142	0.0037590964594595272	ADAM17, SYK, KIT, PIK3R1, JAK3	140	88	19308	7.836038961038961	0.9997271273594482	0.04826969504209193	0.04397216367992311
GOTERM_BP_DIRECT	GO:0019430~removal of superoxide radicals	3	2.127659574468085	0.003810182444809459	NQO1, NOS3, SOD2	140	13	19308	31.826373626373623	0.9997559761629592	0.04826969504209193	0.04397216367992311
GOTERM_BP_DIRECT	GO:0033993~response to lipid	3	2.127659574468085	0.003810182444809459	PPARG, PPARA, PPARD	140	13	19308	31.826373626373623	0.9997559761629592	0.04826969504209193	0.04397216367992311
GOTERM_BP_DIRECT	GO:0097242~beta-amyloid clearance	3	2.127659574468085	0.003810182444809459	MME, INSR, IGF1R	140	13	19308	31.826373626373623	0.9997559761629592	0.04826969504209193	0.04397216367992311
GOTERM_BP_DIRECT	GO:0048011~neurotrophin TRK receptor signaling pathway	3	2.127659574468085	0.003810182444809459	SRC, CASP3, PTPN11	140	13	19308	31.826373626373623	0.9997559761629592	0.04826969504209193	0.04397216367992311
GOTERM_BP_DIRECT	GO:0001541~ovarian follicle development	4	2.8368794326241136	0.0038972936695617307	MMP2, KIT, KDR, BCL2L1	140	44	19308	12.537662337662338	0.9997983131542608	0.049087878069219715	0.04471750250913315
INTERPRO	IPR015917:Peptidase C14, caspase precursor p45, core	3	2.127659574468085	0.003904793334851585	CASP7, CASP3, CASP1	141	13	19204	31.430441898527004	0.7817115599975772	0.04339898877877904	0.03971732649163326
INTERPRO	IPR000668:Peptidase C1A, papain C-terminal	3	2.127659574468085	0.003904793334851585	CTSK, CTSS, CTSB	141	13	19204	31.430441898527004	0.7817115599975772	0.04339898877877904	0.03971732649163326
UP_KW_PTM	KW-1015~Disulfide bond	50	35.46099290780142	0.003928666369451637	ITGAL, CTSS, IGF1R, AKT2, CTSK, KDR, EPHB4, CTSB, MME, MMP2, MMP3, APOA2, MMP8, F2, MMP9, TGFBR1, PGF, CHIT1, MMP12, PROCR, RBP4, ADAM17, MMP13, KIT, DPEP1, MET, CD1A, EGFR, DPP4, GC, ELANE, BCHE, CCL24, TGFB2, F10, CMA1, INSR, PLA2G2A, GSR, ADAM33, IL2, BMP2, FABP5, ALB, LCN2, REN, TEK, SHBG, FGFR2, FGFR1	130	3802	14106	1.4269817504956908	0.07934000555819543	0.014405110021322668	0.010476443651871031
UP_SEQ_FEATURE	DOMAIN:ZnMc	3	2.127659574468085	0.003970941696517904	MMP13, MMP2, MMP8	141	14	20559	31.24468085106383	0.990638653726902	0.16649591256114354	0.16351770628875512
GOTERM_CC_DIRECT	GO:0009897~external side of plasma membrane	10	7.092198581560284	0.004073876479759021	CTSK, INSR, ANXA5, KIT, GSR, KDR, ITGAL, F2, CD1A, CTSB	141	456	20562	3.198021649869354	0.6410713036244879	0.03785524239714543	0.032878258336962965
GOTERM_BP_DIRECT	GO:0071356~cellular response to tumor necrosis factor	6	4.25531914893617	0.004126450536085196	CCL24, CTSK, LCN2, MAPK1, RORA, MAPK14	140	146	19308	5.667710371819961	0.9998778350619456	0.05085028161784463	0.04632299633383276
GOTERM_BP_DIRECT	GO:1904706~negative regulation of vascular smooth muscle cell proliferation	4	2.8368794326241136	0.0041539009306913	GSTP1, HMOX1, PPARG, SOD2	140	45	19308	12.259047619047617	0.9998849566514361	0.05085028161784463	0.04632299633383276
GOTERM_BP_DIRECT	GO:0045747~positive regulation of Notch signaling pathway	4	2.8368794326241136	0.0041539009306913	TGFB2, SRC, NOS3, KIT	140	45	19308	12.259047619047617	0.9998849566514361	0.05085028161784463	0.04632299633383276
GOTERM_BP_DIRECT	GO:0009411~response to UV	4	2.8368794326241136	0.0041539009306913	CASP7, MAPK8, CASP3, ELANE	140	45	19308	12.259047619047617	0.9998849566514361	0.05085028161784463	0.04632299633383276
GOTERM_BP_DIRECT	GO:0042789~mRNA transcription from RNA polymerase II promoter	4	2.8368794326241136	0.0041539009306913	VDR, RARA, NR1H3, PPARG	140	45	19308	12.259047619047617	0.9998849566514361	0.05085028161784463	0.04632299633383276
UP_KW_DISEASE	KW-0657~Pseudohermaphroditism	3	2.127659574468085	0.004214084178320361	AR, NR3C1, CYP19A1	66	7	4447	28.876623376623378	0.13008399592043884	0.04635492596152397	0.04495023123541718
UP_KW_DISEASE	KW-9991~Pseudohermaphroditism	3	2.127659574468085	0.004214084178320361	AR, NR3C1, CYP19A1	66	7	4447	28.876623376623378	0.13008399592043884	0.04635492596152397	0.04495023123541718
GOTERM_CC_DIRECT	GO:0016324~apical plasma membrane	9	6.382978723404255	0.004281983139640963	DPP4, ADAM17, HSP90AA1, HSP90AB1, CTSK, DPEP1, TEK, EGFR, CTSB	141	376	20562	3.4906066093254866	0.6594132618287052	0.03785524239714543	0.032878258336962965
GOTERM_CC_DIRECT	GO:0043202~lysosomal lumen	5	3.546099290780142	0.004373713265008835	HSPA8, HSP90AA1, CTSK, GC, CTSS	141	97	20562	7.5169993419609575	0.6671987414347822	0.03785524239714543	0.032878258336962965
GOTERM_BP_DIRECT	GO:0038183~bile acid signaling pathway	3	2.127659574468085	0.004424312572436357	VDR, NR1H4, HMGCR	140	14	19308	29.553061224489795	0.9999363407979868	0.05326285688032498	0.048520776001581035
GOTERM_BP_DIRECT	GO:0007260~tyrosine phosphorylation of STAT protein	3	2.127659574468085	0.004424312572436357	JAK2, JAK3, IL2	140	14	19308	29.553061224489795	0.9999363407979868	0.05326285688032498	0.048520776001581035
GOTERM_BP_DIRECT	GO:0060317~cardiac epithelial to mesenchymal transition	3	2.127659574468085	0.004424312572436357	TGFB2, BMP2, TGFBR1	140	14	19308	29.553061224489795	0.9999363407979868	0.05326285688032498	0.048520776001581035
KEGG_PATHWAY	hsa05132:Salmonella infection	11	7.801418439716312	0.004503050171884353	MAPK10, MAP2K1, CASP7, HSP90AA1, MAPK8, HSP90AB1, AKT2, CASP3, CASP1, MAPK1, MAPK14	125	249	8164	2.885269076305221	0.6807703466954722	0.011169330328301386	0.006313099750779043
GOTERM_MF_DIRECT	GO:0030331~estrogen receptor binding	4	2.8368794326241136	0.004517390246234035	PARP1, SRC, PPARG, ESR1	141	45	18869	11.895350669818756	0.8941467677076256	0.041307405288181415	0.036810228099548765
INTERPRO	IPR001309:Peptidase C14, ICE, catalytic subunit p20	3	2.127659574468085	0.004533901565215148	CASP7, CASP3, CASP1	141	14	19204	29.185410334346503	0.8292744578025264	0.04899132524635257	0.04483524881157202
GOTERM_MF_DIRECT	GO:0003677~DNA binding	20	14.184397163120568	0.004580458247681407	PARP1, VDR, NR1H2, NR1I3, NR1H3, RORA, PIK3R1, SOD2, NR3C1, ESR1, ESR2, RXRB, AR, ALB, MAPK1, RARB, PGR, PPARG, PPARA, PPARD	141	1334	18869	2.006337256903463	0.897421448985051	0.041307405288181415	0.036810228099548765
GOTERM_MF_DIRECT	GO:0043394~proteoglycan binding	3	2.127659574468085	0.004691539989050299	CTSK, CTSS, CTSB	141	14	18869	28.676291793313073	0.9029452069849166	0.041553639903016935	0.03702965491357558
GOTERM_BP_DIRECT	GO:0006749~glutathione metabolic process	4	2.8368794326241136	0.004697346040257341	GSTP1, GSR, DPEP1, SOD2	140	47	19308	11.737386018237082	0.9999649814435627	0.0559317870039385	0.050952086830113784
GOTERM_BP_DIRECT	GO:1904646~cellular response to beta-amyloid	4	2.8368794326241136	0.004697346040257341	GSK3B, PARP1, LCN2, IGF1R	140	47	19308	11.737386018237082	0.9999649814435627	0.0559317870039385	0.050952086830113784
GOTERM_BP_DIRECT	GO:0071364~cellular response to epidermal growth factor stimulus	4	2.8368794326241136	0.004984405469830143	PDPK1, GSTP1, PTPN11, EGFR	140	48	19308	11.492857142857144	0.9999813222515241	0.0588908050884175	0.053647658605098084
GOTERM_CC_DIRECT	GO:0005788~endoplasmic reticulum lumen	8	5.673758865248227	0.0050407108314854	BCHE, ADAM17, SERPINA1, F10, ALB, APOA2, MAPK1, F2	141	306	20562	3.8125434570991517	0.7187237440555889	0.042173947290094514	0.03662916537546057
KEGG_PATHWAY	hsa04930:Type II diabetes mellitus	5	3.546099290780142	0.0050563848862383125	MAPK10, MAPK8, INSR, MAPK1, PIK3R1	125	46	8164	7.09913043478261	0.7226598503665642	0.012420052196294107	0.007020029502253191
GOTERM_BP_DIRECT	GO:0071498~cellular response to fluid shear stress	3	2.127659574468085	0.005080987313732212	CA2, SRC, MMP2	140	15	19308	27.582857142857144	0.9999848830510897	0.0588908050884175	0.053647658605098084
GOTERM_BP_DIRECT	GO:0045778~positive regulation of ossification	3	2.127659574468085	0.005080987313732212	TGFB2, BMP2, PTPN11	140	15	19308	27.582857142857144	0.9999848830510897	0.0588908050884175	0.053647658605098084
GOTERM_BP_DIRECT	GO:1903827~regulation of cellular protein localization	3	2.127659574468085	0.005080987313732212	HSP90AA1, HSP90AB1, PARP1	140	15	19308	27.582857142857144	0.9999848830510897	0.0588908050884175	0.053647658605098084
GOTERM_BP_DIRECT	GO:0060389~pathway-restricted SMAD protein phosphorylation	3	2.127659574468085	0.005080987313732212	TGFB2, BMP2, TGFBR1	140	15	19308	27.582857142857144	0.9999848830510897	0.0588908050884175	0.053647658605098084
UP_SEQ_FEATURE	REGION:Heparin-binding	3	2.127659574468085	0.0051899504105229755	FGFR2, PGF, FGFR1	141	16	20559	27.339095744680847	0.9977769338570368	0.21010350972255082	0.20634526977010315
INTERPRO	IPR002398:Peptidase C14, caspase precursor p45	3	2.127659574468085	0.00520653065908964	CASP7, CASP3, CASP1	141	15	19204	27.239716312056736	0.8687473644867162	0.05473893044286135	0.050095267963132746
GOTERM_BP_DIRECT	GO:0051603~proteolysis involved in cellular protein catabolic process	4	2.8368794326241136	0.005281830610377567	CTSK, MDM2, CTSS, CTSB	140	49	19308	11.258309037900874	0.9999902633255773	0.06089475608472337	0.0554731945058173
GOTERM_CC_DIRECT	GO:0005764~lysosome	8	5.673758865248227	0.005311192005763184	CHIT1, HSPA8, HCK, SRC, CTSK, INSR, CTSS, CTSB	141	309	20562	3.7755284720787716	0.7372788244406372	0.04300352236924385	0.03734967281472175
GOTERM_BP_DIRECT	GO:0030512~negative regulation of transforming growth factor beta receptor signaling pathway	5	3.546099290780142	0.005315306218827989	ADAM17, BMP2, PDPK1, PPARG, PPARA	140	97	19308	7.108983799705448	0.9999909517830212	0.06095816974119046	0.05553096233880821
KEGG_PATHWAY	hsa04928:Parathyroid hormone synthesis, secretion and action	7	4.964539007092199	0.005390045446951759	RXRB, MAP2K1, MMP13, VDR, MAPK1, EGFR, FGFR1	125	106	8164	4.3130566037735845	0.7452238367491393	0.01311232209691149	0.0074113124895586685
GOTERM_MF_DIRECT	GO:0020037~heme binding	6	4.25531914893617	0.005397780772428815	CYP2C9, SRC, NOS3, HMOX1, JAK2, CYP19A1	141	151	18869	5.317458080879245	0.9317481751845603	0.046970162510959514	0.041856475463395375
PIR_SUPERFAMILY	PIRSF002527:estrogen receptor-like nuclear receptor	3	2.127659574468085	0.005480662957646798	ESRRA, ESR1, ESR2	44	5	1774	24.19090909090909	0.18847330924635908	0.10413259619528915	0.10413259619528915
GOTERM_BP_DIRECT	GO:0008630~intrinsic apoptotic signaling pathway in response to DNA damage	4	2.8368794326241136	0.005589722457540799	HMOX1, PIK3R1, SOD2, BCL2L1	140	50	19308	11.033142857142856	0.9999950403433744	0.0631088354144114	0.05749015066434448
GOTERM_BP_DIRECT	GO:0048839~inner ear development	4	2.8368794326241136	0.005589722457540799	TGFB2, BMP2, MAPKAPK2, PTPN11	140	50	19308	11.033142857142856	0.9999950403433744	0.0631088354144114	0.05749015066434448
GOTERM_BP_DIRECT	GO:0010862~positive regulation of pathway-restricted SMAD protein phosphorylation	4	2.8368794326241136	0.005589722457540799	TGFB2, BMP2, PPARG, TGFBR1	140	50	19308	11.033142857142856	0.9999950403433744	0.0631088354144114	0.05749015066434448
UP_KW_CELLULAR_COMPONENT	KW-0272~Extracellular matrix	8	5.673758865248227	0.005650897631683364	MMP12, TGFB2, SERPINA1, MMP13, MMP2, MMP3, MMP8, MMP9	138	274	17615	3.726859198138157	0.1418762487745645	0.05085807868515027	0.04520718105346691
GOTERM_BP_DIRECT	GO:0071383~cellular response to steroid hormone stimulus	3	2.127659574468085	0.005779571257209745	HSPA8, AR, NR3C1	140	16	19308	25.85892857142857	0.9999967283615923	0.06425349882377568	0.05853290278347624
GOTERM_BP_DIRECT	GO:0051146~striated muscle cell differentiation	3	2.127659574468085	0.005779571257209745	CASP7, CASP3, MAPK14	140	16	19308	25.85892857142857	0.9999967283615923	0.06425349882377568	0.05853290278347624
GOTERM_BP_DIRECT	GO:0030278~regulation of ossification	3	2.127659574468085	0.005779571257209745	ESRRA, MAPK1, MAPK14	140	16	19308	25.85892857142857	0.9999967283615923	0.06425349882377568	0.05853290278347624
UP_SEQ_FEATURE	ACT_SITE:Proton donor	7	4.964539007092199	0.005854336994245675	CHIT1, MME, AKR1B1, PDE5A, LTA4H, HMGCR, GART	141	238	20559	4.288485607008761	0.9989853270165151	0.22909972104148077	0.22500168514550878
GOTERM_BP_DIRECT	GO:0034097~response to cytokine	4	2.8368794326241136	0.005908178202633885	MAPKAPK2, RARA, TYMS, BCL2L1	140	51	19308	10.816806722689076	0.9999975319975838	0.06469306685195596	0.05893333533783047
GOTERM_BP_DIRECT	GO:0042110~T cell activation	4	2.8368794326241136	0.005908178202633885	DPP4, ITK, ZAP70, WAS	140	51	19308	10.816806722689076	0.9999975319975838	0.06469306685195596	0.05893333533783047
GOTERM_BP_DIRECT	GO:0030218~erythrocyte differentiation	4	2.8368794326241136	0.005908178202633885	CASP3, KIT, JAK2, JAK3	140	51	19308	10.816806722689076	0.9999975319975838	0.06469306685195596	0.05893333533783047
GOTERM_CC_DIRECT	GO:0048471~perinuclear region of cytoplasm	13	9.219858156028367	0.006058465760521191	HSPA8, HSP90AA1, HSP90AB1, SRC, PLA2G2A, AKR1B1, PIK3R1, EGFR, PROCR, RARA, HMOX1, PPARG, CTSB	141	764	20562	2.481396903197059	0.7824442359176647	0.04752109080908809	0.04127329799355062
GOTERM_MF_DIRECT	GO:0005159~insulin-like growth factor receptor binding	3	2.127659574468085	0.006126891115925517	INSR, REN, PIK3R1	141	16	18869	25.091755319148934	0.9525598240885278	0.05239548264653545	0.04669113574550136
GOTERM_BP_DIRECT	GO:0031648~protein destabilization	4	2.8368794326241136	0.00623729129161325	BMP2, SRC, PLK1, MDM2	140	52	19308	10.608791208791208	0.9999988005176796	0.06728246398230332	0.06129219412798168
GOTERM_BP_DIRECT	GO:0097191~extrinsic apoptotic signaling pathway	4	2.8368794326241136	0.00623729129161325	GSK3B, TGFB2, PDPK1, JAK2	140	52	19308	10.608791208791208	0.9999988005176796	0.06728246398230332	0.06129219412798168
GOTERM_BP_DIRECT	GO:0032526~response to retinoic acid	4	2.8368794326241136	0.00623729129161325	RXRB, RBP4, MMP2, RARA	140	52	19308	10.608791208791208	0.9999988005176796	0.06728246398230332	0.06129219412798168
UP_KW_MOLECULAR_FUNCTION	KW-0560~Oxidoreductase	15	10.638297872340425	0.006458027796638536	NQO1, MAOA, NOS3, GSR, AKR1B1, HMGCR, SOD2, CYP19A1, DHODH, DHFR, HSD11B1, CYP2C9, MTHFD1, BLVRB, HMOX1	129	606	11693	2.2436487834829997	0.3087829200878014	0.04090084271204406	0.03587793220354742
GOTERM_BP_DIRECT	GO:0097067~cellular response to thyroid hormone stimulus	3	2.127659574468085	0.006519435819002796	KIT, CTSS, CTSB	140	17	19308	24.33781512605042	0.9999993539312848	0.06923484586485526	0.06307075219905356
GOTERM_BP_DIRECT	GO:0044267~cellular protein metabolic process	3	2.127659574468085	0.006519435819002796	MMP13, MMP2, LTA4H	140	17	19308	24.33781512605042	0.9999993539312848	0.06923484586485526	0.06307075219905356
GOTERM_BP_DIRECT	GO:0048009~insulin-like growth factor receptor signaling pathway	3	2.127659574468085	0.006519435819002796	AR, PIK3R1, IGF1R	140	17	19308	24.33781512605042	0.9999993539312848	0.06923484586485526	0.06307075219905356
GOTERM_BP_DIRECT	GO:0042542~response to hydrogen peroxide	4	2.8368794326241136	0.006577151488767801	CASP3, MMP2, HMOX1, SOD2	140	53	19308	10.408625336927223	0.9999994307529821	0.06923484586485526	0.06307075219905356
GOTERM_BP_DIRECT	GO:0043124~negative regulation of I-kappaB kinase/NF-kappaB signaling	4	2.8368794326241136	0.006577151488767801	GSTP1, NR1H4, RORA, ESR1	140	53	19308	10.408625336927223	0.9999994307529821	0.06923484586485526	0.06307075219905356
GOTERM_BP_DIRECT	GO:0030198~extracellular matrix organization	6	4.25531914893617	0.006890599673079378	MMP12, MMP13, MMP2, MMP3, MMP8, MMP9	140	165	19308	5.0150649350649354	0.9999997138029886	0.07218565715211521	0.06575884784164694
GOTERM_MF_DIRECT	GO:0000900~translation repressor activity, nucleic acid binding	3	2.127659574468085	0.006910223987447089	DHFR, RARA, TYMS	141	17	18869	23.615769712140175	0.9679150508895632	0.058092730470741635	0.05176811868562056
GOTERM_CC_DIRECT	GO:0043025~neuronal cell body	9	6.382978723404255	0.006915629764913598	NQO1, TGFB2, HSP90AA1, HSP90AB1, MME, SRC, CASP3, IGF1R, DHODH	141	408	20562	3.216833541927409	0.8248045450045834	0.05260069912100949	0.04568506935609589
SMART	SM00645:Pept_C1	3	2.127659574468085	0.00720846134954335	CTSK, CTSS, CTSB	105	13	10386	22.826373626373627	0.4312397526772851	0.06247333169604236	0.05686675064639754
SMART	SM00115:CASc	3	2.127659574468085	0.00720846134954335	CASP7, CASP3, CASP1	105	13	10386	22.826373626373627	0.4312397526772851	0.06247333169604236	0.05686675064639754
GOTERM_BP_DIRECT	GO:0070371~ERK1 and ERK2 cascade	4	2.8368794326241136	0.007289454203823997	MAP2K1, KDR, MAPK1, DUSP6	140	55	19308	10.030129870129871	0.9999998807323152	0.07538678225076809	0.06867497144000673
GOTERM_BP_DIRECT	GO:0031396~regulation of protein ubiquitination	3	2.127659574468085	0.0072999591807765335	HSP90AA1, HSP90AB1, TGFBR1	140	18	19308	22.985714285714288	0.9999998834509902	0.07538678225076809	0.06867497144000673
GOTERM_BP_DIRECT	GO:0051770~positive regulation of nitric-oxide synthase biosynthetic process	3	2.127659574468085	0.0072999591807765335	KDR, JAK2, JAK3	140	18	19308	22.985714285714288	0.9999998834509902	0.07538678225076809	0.06867497144000673
INTERPRO	IPR006212:Furin-like repeat	3	2.127659574468085	0.007478991492189815	INSR, EGFR, IGF1R	141	18	19204	22.699763593380613	0.9460804231317138	0.07656125501215363	0.07006634134788353
BIOCARTA	h_ghPathway:Growth Hormone Signaling Pathway	6	4.25531914893617	0.0074904916420411236	MAP2K1, INSR, MAPK1, GRB2, PIK3R1, JAK2	78	27	1623	4.623931623931624	0.7859039820794079	0.16373699039475242	0.1477626498684351
KEGG_PATHWAY	hsa04670:Leukocyte transendothelial migration	7	4.964539007092199	0.007641668427566152	ITK, MMP2, PTPN11, PIK3R1, ITGAL, MAPK14, MMP9	125	114	8164	4.010385964912281	0.8564062204837712	0.01841278202070701	0.010407224620399617
BIOCARTA	h_biopeptidesPathway:Bioactive Peptide Induced Signaling Pathway	7	4.964539007092199	0.007678287553409193	MAP2K1, MAPK8, MAPK1, GRB2, F2, JAK2, MAPK14	78	38	1623	3.832995951417004	0.7940502477727152	0.16373699039475242	0.1477626498684351
UP_SEQ_FEATURE	DOMAIN:Lipocln_cytosolic_FA-bd_dom	3	2.127659574468085	0.008072494407199631	RBP4, FABP5, LCN2	141	20	20559	21.87127659574468	0.9999263044027996	0.3057131752920118	0.3002447113387476
GOTERM_BP_DIRECT	GO:0008543~fibroblast growth factor receptor signaling pathway	4	2.8368794326241136	0.008440550475454792	GRB2, PTPN11, FGFR2, FGFR1	140	58	19308	9.511330049261083	0.999999990481401	0.08675452587743393	0.07903062591404604
BIOCARTA	h_spryPathway:Sprouty regulation of tyrosine kinase signals	5	3.546099290780142	0.008628306890653345	MAP2K1, SRC, MAPK1, GRB2, EGFR	78	18	1623	5.77991452991453	0.8307668586645792	0.16373699039475242	0.1477626498684351
UP_KW_LIGAND	KW-0521~NADP	9	6.382978723404255	0.00863099189096	DHFR, HSD11B1, NQO1, MTHFD1, NOS3, GSR, BLVRB, AKR1B1, HMGCR	110	183	6833	3.0549925484351714	0.21550629361230078	0.06041694323672	0.05825919526398
GOTERM_CC_DIRECT	GO:0035580~specific granule lumen	4	2.8368794326241136	0.008716952315073932	CHIT1, LCN2, MMP8, ELANE	141	62	20562	9.408373369938229	0.8889247037682274	0.06435161856128109	0.05589104719665051
BIOCARTA	h_il2rbPathway:IL-2 Receptor Beta Chain in T cell Activation	7	4.964539007092199	0.008737279408722626	SYK, MAPK1, GRB2, PIK3R1, PPIA, JAK3, BCL2L1	78	39	1623	3.7347140039447733	0.8345378834639187	0.16373699039475242	0.1477626498684351
BIOCARTA	h_pyk2Pathway:Links between Pyk2 and Map Kinases	6	4.25531914893617	0.00878588728947452	MAP2K1, MAPK8, SRC, MAPK1, GRB2, MAPK14	78	28	1623	4.45879120879121	0.8361928907576215	0.16373699039475242	0.1477626498684351
GOTERM_BP_DIRECT	GO:0071375~cellular response to peptide hormone stimulus	3	2.127659574468085	0.008980528476117815	SRC, MDM2, CSK	140	20	19308	20.68714285714286	0.9999999970953973	0.09187122793174046	0.08369177946053456
GOTERM_MF_DIRECT	GO:0001972~retinoic acid binding	3	2.127659574468085	0.009514745227583688	CRABP2, FABP5, RARA	141	20	18869	20.07340425531915	0.9912780165244269	0.07865522721469183	0.0700919565098665
GOTERM_BP_DIRECT	GO:0038096~Fc-gamma receptor signaling pathway involved in phagocytosis	3	2.127659574468085	0.009879364025828395	HCK, SYK, SRC	140	21	19308	19.70204081632653	0.9999999995978424	0.09966265839018552	0.09078952588550632
GOTERM_BP_DIRECT	GO:0060324~face development	3	2.127659574468085	0.009879364025828395	MAP2K1, RARA, MAPK1	140	21	19308	19.70204081632653	0.9999999995978424	0.09966265839018552	0.09078952588550632
GOTERM_BP_DIRECT	GO:0032930~positive regulation of superoxide anion generation	3	2.127659574468085	0.009879364025828395	SYK, GSTP1, EGFR	140	21	19308	19.70204081632653	0.9999999995978424	0.09966265839018552	0.09078952588550632
INTERPRO	IPR000169:Cysteine peptidase, cysteine active site	3	2.127659574468085	0.010119852024207773	CTSK, CTSS, CTSB	141	21	19204	19.45694022289767	0.9808734311066407	0.10093903685684164	0.09237608514405043
GOTERM_BP_DIRECT	GO:0045892~negative regulation of transcription, DNA-templated	11	7.801418439716312	0.010397261701362286	HSPA8, BMP2, SRC, VDR, NR1H2, NR1I2, MDM2, RARA, PPARG, NR3C1, PPARD	140	590	19308	2.571283292978208	0.9999999998713898	0.10440383984916324	0.09510859206084855
BIOCARTA	h_ctla4Pathway:The Co-Stimulatory Signal During T-cell Activation	5	3.546099290780142	0.010541335756969339	ITK, GRB2, PTPN11, PIK3R1, IL2	78	19	1623	5.4757085020242915	0.8861011250415312	0.18008115251489284	0.16251225958661064
GOTERM_BP_DIRECT	GO:0071902~positive regulation of protein serine/threonine kinase activity	4	2.8368794326241136	0.010584076537217083	MAP2K1, BMP2, HSP90AB1, SRC	140	63	19308	8.756462585034013	0.999999999914766	0.10579221456236708	0.09637335746043994
GOTERM_BP_DIRECT	GO:0043254~regulation of protein complex assembly	3	2.127659574468085	0.010816437485816356	HSPA8, HSP90AA1, PTPN11	140	22	19308	18.806493506493506	0.9999999999489089	0.10664713702078661	0.09715216474816953
GOTERM_BP_DIRECT	GO:0030520~intracellular estrogen receptor signaling pathway	3	2.127659574468085	0.010816437485816356	AR, ESR1, ESR2	140	22	19308	18.806493506493506	0.9999999999489089	0.10664713702078661	0.09715216474816953
GOTERM_BP_DIRECT	GO:0006809~nitric oxide biosynthetic process	3	2.127659574468085	0.010816437485816356	NQO1, NOS3, RORA	140	22	19308	18.806493506493506	0.9999999999489089	0.10664713702078661	0.09715216474816953
UP_KW_BIOLOGICAL_PROCESS	KW-0037~Angiogenesis	6	4.25531914893617	0.011013052797956776	SYK, MMP2, KDR, TEK, EPHB4, PGF	110	138	11223	4.43596837944664	0.5737414523765969	0.14133417757377864	0.13399214237514076
GOTERM_BP_DIRECT	GO:0001822~kidney development	5	3.546099290780142	0.01110733964653702	TGFB2, MME, CA2, REN, TGFBR1	140	120	19308	5.746428571428571	0.9999999999730843	0.1090220409450638	0.09931562701971162
KEGG_PATHWAY	hsa04211:Longevity regulating pathway	6	4.25531914893617	0.011215931755965487	AKT2, INSR, PPARG, PIK3R1, SOD2, IGF1R	125	89	8164	4.40305617977528	0.9423672369006271	0.02677010126659687	0.0151309268028591
UP_KW_CELLULAR_COMPONENT	KW-0539~Nucleus	58	41.13475177304964	0.011414468766296199	GSK3B, ITK, HSP90AB1, ADK, RORA, NR3C1, NR3C2, AKT2, KDR, JAK2, MAP2K1, HSP90AA1, PARP1, PDPK1, MMP2, DCK, CCNA2, AR, HCK, MAPKAPK2, RARA, RARB, PPARG, PGR, PPARA, PPIA, PPARD, CRABP2, SRC, GSTP1, NR1I3, NR1I2, WAS, XIAP, TYMS, EGFR, RXRB, SEC14L2, MAPK8, MAPK1, ESRRA, HSPA8, VDR, NR1H2, PLK1, NR1H4, NR1H3, PTPN11, MAPK14, ESR1, ESR2, MAPK10, FABP5, CDK2, MDM2, GRB2, FGFR1, BCL2L1	138	5645	17615	1.3114979268558813	0.2665259595539917	0.07704766417249934	0.0684868125977772
GOTERM_BP_DIRECT	GO:0009612~response to mechanical stimulus	4	2.8368794326241136	0.011521650270845497	MAPK8, SRC, MMP2, PPARG	140	65	19308	8.487032967032967	0.9999999999891994	0.11258150645817191	0.10255818738846777
UP_KW_PTM	KW-0301~Gamma-carboxyglutamic acid	3	2.127659574468085	0.011537126274202074	TTR, F10, F2	130	18	14106	18.084615384615386	0.21626795835927715	0.036259539718920805	0.02637057434103331
BIOCARTA	h_erkPathway:Erk1/Erk2 Mapk Signaling pathway	6	4.25531914893617	0.01182731398027031	MAP2K1, SRC, MAPK1, GRB2, EGFR, IGF1R	78	30	1623	4.161538461538462	0.9127564531900196	0.18650764353503183	0.16831177587307747
GOTERM_CC_DIRECT	GO:0030424~axon	8	5.673758865248227	0.011938198945759948	GSK3B, TGFB2, MAPK8, MME, CA2, INSR, MAPK1, IGF1R	141	361	20562	3.2316850356574527	0.9509305143337736	0.08561394101102135	0.07435792486216196
GOTERM_MF_DIRECT	GO:0044877~macromolecular complex binding	9	6.382978723404255	0.012187322901472581	RBP4, TTR, CASP3, INSR, RARB, GRB2, ITGAL, PPARA, PGF	141	414	18869	2.9091890225100214	0.9977165089737753	0.09833843027895336	0.08763223020826086
GOTERM_MF_DIRECT	GO:0005543~phospholipid binding	5	3.546099290780142	0.01229230378486917	SEC14L2, F10, ANXA5, PLA2G2A, APOA2	141	120	18869	5.575945626477542	0.9978337670859904	0.09833843027895336	0.08763223020826086
GOTERM_CC_DIRECT	GO:0016020~membrane	28	19.858156028368796	0.012494899122335533	HSP90AB1, PIK3R1, NR3C1, ITGAL, CYP19A1, EGFR, IGF1R, DPP4, HSD11B1, HMOX1, JAK2, JAK3, BCHE, HSPA8, HSP90AA1, PARP1, PDPK1, INSR, ANXA5, ESR1, TGFBR1, PGF, ADAM17, MTHFD1, REN, MET, PPIA, FGFR2	141	2547	20562	1.6031543158826822	0.9574032709019525	0.08711721332517275	0.07566355579636516
GOTERM_BP_DIRECT	GO:0006006~glucose metabolic process	4	2.8368794326241136	0.012505641537678478	FABP5, AKT2, MAPK14, PPARD	140	67	19308	8.233688699360341	0.9999999999987671	0.12111019071378402	0.11032754867685235
GOTERM_BP_DIRECT	GO:0051384~response to glucocorticoid	4	2.8368794326241136	0.012505641537678478	BCHE, CASP3, APOA2, TYMS	140	67	19308	8.233688699360341	0.9999999999987671	0.12111019071378402	0.11032754867685235
GOTERM_BP_DIRECT	GO:0046628~positive regulation of insulin receptor signaling pathway	3	2.127659574468085	0.012802948771814463	SRC, NR1H4, PTPN11	140	24	19308	17.239285714285714	0.9999999999993603	0.12182369158857517	0.11097752538013847
GOTERM_BP_DIRECT	GO:0045861~negative regulation of proteolysis	3	2.127659574468085	0.012802948771814463	NR1H2, NR1H3, F2	140	24	19308	17.239285714285714	0.9999999999993603	0.12182369158857517	0.11097752538013847
GOTERM_BP_DIRECT	GO:0051247~positive regulation of protein metabolic process	3	2.127659574468085	0.012802948771814463	MAPK8, NR1H2, NR1H3	140	24	19308	17.239285714285714	0.9999999999993603	0.12182369158857517	0.11097752538013847
GOTERM_BP_DIRECT	GO:0032331~negative regulation of chondrocyte differentiation	3	2.127659574468085	0.012802948771814463	RARB, PTPN11, TGFBR1	140	24	19308	17.239285714285714	0.9999999999993603	0.12182369158857517	0.11097752538013847
BIOCARTA	h_egfr_smrtePathway:Map Kinase Inactivation of SMRT Corepressor	4	2.8368794326241136	0.012865051144756032	MAP2K1, RARA, MAPK14, EGFR	78	11	1623	7.566433566433566	0.9296622846482903	0.18838110604821331	0.1700024615557047
GOTERM_BP_DIRECT	GO:0043154~negative regulation of cysteine-type endopeptidase activity involved in apoptotic process	4	2.8368794326241136	0.013536392257313864	SRC, MDM2, DPEP1, XIAP	140	69	19308	7.995031055900621	0.9999999999998733	0.12824260316820396	0.1168249505685566
UP_SEQ_FEATURE	REGION:Interdomain A	2	1.4184397163120568	0.013573296846417695	ZAP70, SYK	141	2	20559	145.80851063829786	0.9999998923289132	0.4426402916026215	0.43472253510887787
UP_SEQ_FEATURE	REGION:Transactivation AF-2; required for ligand-dependent transactivation function; mediates interaction with CCAR2	2	1.4184397163120568	0.013573296846417695	NR1H2, NR1H3	141	2	20559	145.80851063829786	0.9999998923289132	0.4426402916026215	0.43472253510887787
UP_SEQ_FEATURE	REGION:Interdomain B	2	1.4184397163120568	0.013573296846417695	ZAP70, SYK	141	2	20559	145.80851063829786	0.9999998923289132	0.4426402916026215	0.43472253510887787
UP_SEQ_FEATURE	REGION:Transactivation AF-1; required for ligand-independent transactivation function	2	1.4184397163120568	0.013573296846417695	NR1H2, NR1H3	141	2	20559	145.80851063829786	0.9999998923289132	0.4426402916026215	0.43472253510887787
UP_SEQ_FEATURE	REGION:Interaction with cytokine/interferon/growth hormone receptors	2	1.4184397163120568	0.013573296846417695	JAK2, JAK3	141	2	20559	145.80851063829786	0.9999998923289132	0.4426402916026215	0.43472253510887787
SMART	SM00261:FU	3	2.127659574468085	0.013687184208967062	INSR, EGFR, IGF1R	105	18	10386	16.485714285714288	0.6586933535833519	0.10676003682994309	0.09717900788366614
GOTERM_MF_DIRECT	GO:0061629~RNA polymerase II sequence-specific DNA binding transcription factor binding	6	4.25531914893617	0.013740623614503773	GSK3B, AR, PARP1, PPARG, PPARA, PPARD	141	190	18869	4.225979843225084	0.9989538162718841	0.10818014782212494	0.09640247043826457
GOTERM_BP_DIRECT	GO:0035902~response to immobilization stress	3	2.127659574468085	0.013851227833914865	REN, PPARG, SOD2	140	25	19308	16.549714285714284	0.9999999999999368	0.1300940752159504	0.11851158297552158
GOTERM_BP_DIRECT	GO:0097194~execution phase of apoptosis	3	2.127659574468085	0.013851227833914865	CASP7, CASP3, CASP1	140	25	19308	16.549714285714284	0.9999999999999368	0.1300940752159504	0.11851158297552158
GOTERM_MF_DIRECT	GO:0042277~peptide binding	4	2.8368794326241136	0.014102836154866471	HSP90AB1, MME, CMA1, PPARG	141	68	18869	7.8719232373800585	0.9991280689047946	0.10929698020021515	0.09739771219454657
GOTERM_BP_DIRECT	GO:0014806~smooth muscle hyperplasia	2	1.4184397163120568	0.014346720237176001	NOS3, HMOX1	140	2	19308	137.9142857142857	0.9999999999999789	0.13359616836242097	0.12170187893501865
GOTERM_BP_DIRECT	GO:1905784~regulation of anaphase-promoting complex-dependent catabolic process	2	1.4184397163120568	0.014346720237176001	PLK1, CDK2	140	2	19308	137.9142857142857	0.9999999999999789	0.13359616836242097	0.12170187893501865
INTERPRO	IPR012234:Tyrosine-protein kinase, non-receptor SYK/ZAP-70	2	1.4184397163120568	0.014527526383725104	ZAP70, SYK	141	2	19204	136.19858156028369	0.9966293805601835	0.13142343635509454	0.1202744044792125
INTERPRO	IPR015471:Caspase-7	2	1.4184397163120568	0.014527526383725104	CASP7, CASP3	141	2	19204	136.19858156028369	0.9966293805601835	0.13142343635509454	0.1202744044792125
INTERPRO	IPR023420:Tyrosine-protein kinase SYK/ZAP-70, inter-SH2 domain	2	1.4184397163120568	0.014527526383725104	ZAP70, SYK	141	2	19204	136.19858156028369	0.9966293805601835	0.13142343635509454	0.1202744044792125
INTERPRO	IPR023257:Liver X receptor	2	1.4184397163120568	0.014527526383725104	NR1H2, NR1H3	141	2	19204	136.19858156028369	0.9966293805601835	0.13142343635509454	0.1202744044792125
UP_KW_BIOLOGICAL_PROCESS	KW-0090~Biological rhythms	6	4.25531914893617	0.014559110382941809	MAPK10, GSK3B, MAPK8, PPARG, RORA, PPARA	110	148	11223	4.136240786240786	0.6767380648809125	0.1601502142123599	0.15183072256496458
GOTERM_MF_DIRECT	GO:0018820~cyanamide hydratase activity	2	1.4184397163120568	0.014784494362884785	CA1, CA2	141	2	18869	133.82269503546098	0.9993812799496176	0.1094493911043411	0.09753352997604589
GOTERM_MF_DIRECT	GO:1903981~enterobactin binding	2	1.4184397163120568	0.014784494362884785	ALB, LCN2	141	2	18869	133.82269503546098	0.9993812799496176	0.1094493911043411	0.09753352997604589
GOTERM_MF_DIRECT	GO:0002135~CTP binding	2	1.4184397163120568	0.014784494362884785	HSP90AA1, HSP90AB1	141	2	18869	133.82269503546098	0.9993812799496176	0.1094493911043411	0.09753352997604589
BBID	37.Akt-PKB_Effector_of_P13K_in_Vivo	4	2.8368794326241136	0.01480661687837764	MAPKAPK2, MAPK1, PIK3R1, MAPK14	29	8	388	6.689655172413793	0.57270804120278	0.5364391033491938	0.5364391033491938
GOTERM_BP_DIRECT	GO:0001935~endothelial cell proliferation	3	2.127659574468085	0.014935427157504061	HMOX1, TEK, TGFBR1	140	26	19308	15.913186813186812	0.9999999999999942	0.13789955837373452	0.12562213096459982
GOTERM_BP_DIRECT	GO:0043393~regulation of protein binding	3	2.127659574468085	0.014935427157504061	SRC, PLK1, TGFBR1	140	26	19308	15.913186813186812	0.9999999999999942	0.13789955837373452	0.12562213096459982
BIOCARTA	h_il6Pathway:IL 6 signaling pathway	5	3.546099290780142	0.01514447799696286	MAP2K1, GRB2, PTPN11, JAK2, JAK3	78	21	1623	4.9542124542124535	0.9562107524410497	0.19403862433608662	0.17510802683988305
BIOCARTA	h_sppaPathway:Aspirin Blocks Signaling Pathway Involved in Platelet Activation	5	3.546099290780142	0.01514447799696286	MAP2K1, SYK, SRC, MAPK1, F2	78	21	1623	4.9542124542124535	0.9562107524410497	0.19403862433608662	0.17510802683988305
GOTERM_BP_DIRECT	GO:0021766~hippocampus development	4	2.8368794326241136	0.015170829977366816	GSK3B, CASP3, RARA, IGF1R	140	72	19308	7.661904761904761	0.9999999999999966	0.13948201907460883	0.1270637025530512
KEGG_PATHWAY	hsa05170:Human immunodeficiency virus 1 infection	9	6.382978723404255	0.015232363363373453	MAPK10, MAP2K1, MAPK8, AKT2, CASP3, MAPK1, PIK3R1, MAPK14, BCL2L1	125	212	8164	2.7726792452830185	0.9794201036565334	0.03601670963489237	0.020357270663200037
UP_SEQ_FEATURE	CARBOHYD:N-linked (GlcNAc...) asparagine	42	29.78723404255319	0.0156658595789351	HMGCR, ITGAL, CD1A, EGFR, CTSS, IGF1R, DPP4, HSD11B1, TTR, CTSK, KDR, EPHB4, ELANE, CTSB, BCHE, CCL24, TGFB2, MME, F10, CMA1, MMP2, INSR, ADAM33, MMP8, MMP9, TGFBR1, PGF, MMP12, PROCR, BMP2, ADAM17, MMP13, KIT, LCN2, DPEP1, REN, TEK, SHBG, MET, PPIA, FGFR2, FGFR1	141	4376	20559	1.3994418297094402	0.999999991100784	0.49707349042350824	0.488182056608437
KEGG_PATHWAY	hsa04929:GnRH secretion	5	3.546099290780142	0.015984971444930496	MAP2K1, AKT2, MAPK1, PIK3R1, ESR2	125	64	8164	5.1025	0.9830395244337358	0.03744627569969829	0.02116528626504686
GOTERM_BP_DIRECT	GO:1905564~positive regulation of vascular endothelial cell proliferation	3	2.127659574468085	0.016054983006235146	ADAM17, PDPK1, FGFR1	140	27	19308	15.323809523809524	0.9999999999999996	0.14576586654410995	0.13278808861406988
GOTERM_BP_DIRECT	GO:0032753~positive regulation of interleukin-4 production	3	2.127659574468085	0.016054983006235146	SYK, RARA, PRKCQ	140	27	19308	15.323809523809524	0.9999999999999996	0.14576586654410995	0.13278808861406988
GOTERM_BP_DIRECT	GO:0010875~positive regulation of cholesterol efflux	3	2.127659574468085	0.016054983006235146	NR1H2, NR1H3, PPARG	140	27	19308	15.323809523809524	0.9999999999999996	0.14576586654410995	0.13278808861406988
UP_SEQ_FEATURE	DOMAIN:SH3	6	4.25531914893617	0.016266796699847916	ITK, HCK, SRC, GRB2, CSK, PIK3R1	141	216	20559	4.050236406619385	0.9999999956550425	0.5025584033058277	0.49356885776117493
GOTERM_BP_DIRECT	GO:0051402~neuron apoptotic process	4	2.8368794326241136	0.016319683939497516	CASP7, CASP3, XIAP, BCL2L1	140	74	19308	7.454826254826254	0.9999999999999998	0.14694459216597144	0.1338618703301759
GOTERM_BP_DIRECT	GO:0071300~cellular response to retinoic acid	4	2.8368794326241136	0.016319683939497516	GSK3B, RARA, PPARG, FGFR2	140	74	19308	7.454826254826254	0.9999999999999998	0.14694459216597144	0.1338618703301759
KEGG_PATHWAY	hsa04750:Inflammatory mediator regulation of TRP channels	6	4.25531914893617	0.016485329000133966	MAPK10, MAPK8, SRC, PRKCQ, PIK3R1, MAPK14	125	98	8164	3.9986938775510206	0.9850874062562923	0.038264112266365995	0.02162754171577208
GOTERM_BP_DIRECT	GO:0002250~adaptive immune response	9	6.382978723404255	0.016507197357330486	ITK, ZAP70, SYK, CSK, JAK2, JAK3, CTSS, IL2, CD1A	140	451	19308	2.752169781438074	0.9999999999999998	0.14802132938939558	0.13484274384486014
GOTERM_CC_DIRECT	GO:0043231~intracellular membrane-bounded organelle	14	9.929078014184398	0.016919006879588347	SERPINA1, CTSS, ESR2, IGF1R, HSD11B1, HCK, CYP2C9, BMP2, CTSK, AKT2, BLVRB, PPARG, AGXT, PPIA	141	984	20562	2.0748140460128006	0.9861988847088413	0.1147748845074777	0.09968495945270972
GOTERM_MF_DIRECT	GO:0042826~histone deacetylase binding	5	3.546099290780142	0.016970116741663772	HSP90AA1, MAPK8, HSP90AB1, PARP1, RARA	141	132	18869	5.069041478615947	0.9997943668047455	0.12215306386302319	0.1088541415876134
GOTERM_MF_DIRECT	GO:0023026~MHC class II protein complex binding	3	2.127659574468085	0.0169930673519125	HSPA8, HSP90AA1, HSP90AB1	141	27	18869	14.869188337273444	0.9997967343337937	0.12215306386302319	0.1088541415876134
GOTERM_BP_DIRECT	GO:0051894~positive regulation of focal adhesion assembly	3	2.127659574468085	0.017209337799122818	KDR, PTPN11, TEK	140	28	19308	14.776530612244898	1	0.1530577431195454	0.13943075727044404
GOTERM_BP_DIRECT	GO:2001243~negative regulation of intrinsic apoptotic signaling pathway	3	2.127659574468085	0.017209337799122818	SRC, MMP9, BCL2L1	140	28	19308	14.776530612244898	1	0.1530577431195454	0.13943075727044404
GOTERM_BP_DIRECT	GO:0007584~response to nutrient	4	2.8368794326241136	0.017516150056596333	NQO1, TTPA, PPARG, HMGCR	140	76	19308	7.258646616541353	1	0.15515321533871304	0.14133966610708829
INTERPRO	IPR013806:Kringle-like fold	3	2.127659574468085	0.017620967324094825	MMP2, F2, MMP9	141	28	19204	14.592705167173252	0.9990078807025041	0.15578537020620198	0.14256964471313088
BIOCARTA	h_at1rPathway:Angiotensin II mediated activation of JNK Pathway via Pyk2 dependent signaling	6	4.25531914893617	0.017624806666500084	MAP2K1, MAPK8, SRC, MAPK1, GRB2, EGFR	78	33	1623	3.7832167832167833	0.9738865419567091	0.2035528777041766	0.18369406036718375
GOTERM_CC_DIRECT	GO:0012506~vesicle membrane	3	2.127659574468085	0.017675770649714772	NOS3, WAS, GRB2	141	30	20562	14.582978723404254	0.9886245416414754	0.1167531166599581	0.10140310530625843
KEGG_PATHWAY	hsa04810:Regulation of actin cytoskeleton	9	6.382978723404255	0.01773713165342257	MAP2K1, SRC, MAPK1, PIK3R1, ITGAL, F2, EGFR, FGFR2, FGFR1	125	218	8164	2.696366972477064	0.989195244252011	0.04079540280287191	0.02305827114944934
GOTERM_BP_DIRECT	GO:0048511~rhythmic process	4	2.8368794326241136	0.018132286544776163	MAPK10, GSK3B, MAPK8, PPARG	140	77	19308	7.164378478664192	1	0.15931553379462607	0.1451314064168576
GOTERM_BP_DIRECT	GO:0098869~cellular oxidant detoxification	4	2.8368794326241136	0.018132286544776163	GSTP1, ALB, GSR, S100A9	140	77	19308	7.164378478664192	1	0.15931553379462607	0.1451314064168576
KEGG_PATHWAY	hsa05216:Thyroid cancer	4	2.8368794326241136	0.018251230159763532	RXRB, MAP2K1, MAPK1, PPARG	125	37	8164	7.060756756756757	0.990535611981585	0.04159965072450607	0.023512846061677344
GOTERM_BP_DIRECT	GO:0010804~negative regulation of tumor necrosis factor-mediated signaling pathway	3	2.127659574468085	0.018397940047269676	GSTP1, NR1H4, XIAP	140	29	19308	14.266995073891627	1	0.16100044724096638	0.1466663092121699
GOTERM_CC_DIRECT	GO:0005769~early endosome	7	4.964539007092199	0.01902651388660603	PTPN1, MAP2K1, MME, AKT2, APOA2, KDR, MAPK1	141	308	20562	3.31431334622824	0.9919466863968853	0.1224526919368747	0.10635333403282345
GOTERM_BP_DIRECT	GO:0001701~in utero embryonic development	6	4.25531914893617	0.019083289807832776	AR, BMP2, NOS3, TGFBR1, FGFR2, BCL2L1	140	213	19308	3.8849094567404427	1	0.16632995396507047	0.15152132107419225
KEGG_PATHWAY	hsa05206:MicroRNAs in cancer	11	7.801418439716312	0.019291501021904436	TGFB2, MAP2K1, CASP3, MDM2, HMOX1, MAPK1, GRB2, PIK3R1, MET, MMP9, EGFR	125	310	8164	2.317522580645161	0.992762233592207	0.043578122844123414	0.02463111291189584
BIOCARTA	h_pparPathway:Basic mechanism of action of PPARa, PPARb(d) and PPARg and effects on gene expression	3	2.127659574468085	0.02024235212570242	PPARG, PPARA, PPARD	78	5	1623	12.484615384615386	0.9848878674489693	0.2035528777041766	0.18369406036718375
UP_SEQ_FEATURE	DOMAIN:Fibronectin type-II 3	2	1.4184397163120568	0.020291190431149332	MMP2, MMP9	141	3	20559	97.20567375886526	0.9999999999646904	0.5539966875853329	0.544087036444539
UP_SEQ_FEATURE	DOMAIN:Albumin	2	1.4184397163120568	0.020291190431149332	ALB, GC	141	3	20559	97.20567375886526	0.9999999999646904	0.5539966875853329	0.544087036444539
UP_SEQ_FEATURE	REGION:Interaction with NR3C1	2	1.4184397163120568	0.020291190431149332	HSP90AA1, HSP90AB1	141	3	20559	97.20567375886526	0.9999999999646904	0.5539966875853329	0.544087036444539
UP_SEQ_FEATURE	DOMAIN:SH2; atypical	2	1.4184397163120568	0.020291190431149332	JAK2, JAK3	141	3	20559	97.20567375886526	0.9999999999646904	0.5539966875853329	0.544087036444539
UP_SEQ_FEATURE	MUTAGEN:C->S: No loss of activity.	2	1.4184397163120568	0.020291190431149332	FECH, MAOA	141	3	20559	97.20567375886526	0.9999999999646904	0.5539966875853329	0.544087036444539
KEGG_PATHWAY	hsa04360:Axon guidance	8	5.673758865248227	0.020657336759816187	GSK3B, PDPK1, SRC, MAPK1, PTPN11, PIK3R1, MET, EPHB4	125	182	8164	2.870857142857143	0.9949128732371556	0.04587724792138316	0.025930618390346997
KEGG_PATHWAY	hsa04064:NF-kappa B signaling pathway	6	4.25531914893617	0.020788405797811063	ZAP70, SYK, PARP1, XIAP, PRKCQ, BCL2L1	125	104	8164	3.768	0.9950822505545021	0.04587724792138316	0.025930618390346997
BIOCARTA	h_cblPathway:CBL mediated ligand-induced downregulation of EGF receptors	4	2.8368794326241136	0.02082234395544103	SRC, GRB2, MET, EGFR	78	13	1623	6.402366863905326	0.9866153686391829	0.2035528777041766	0.18369406036718375
BIOCARTA	h_gleevecPathway:Inhibition of Cellular Proliferation by Gleevec	5	3.546099290780142	0.02085175820384248	MAP2K1, MAPK8, GRB2, PIK3R1, JAK2	78	23	1623	4.523411371237458	0.9866975411393321	0.2035528777041766	0.18369406036718375
BIOCARTA	h_igf1rPathway:Multiple antiapoptotic pathways from IGF-1R signaling lead to BAD phosphorylation	5	3.546099290780142	0.02085175820384248	MAP2K1, MAPK1, GRB2, PIK3R1, IGF1R	78	23	1623	4.523411371237458	0.9866975411393321	0.2035528777041766	0.18369406036718375
KEGG_PATHWAY	hsa04936:Alcoholic liver disease	7	4.964539007092199	0.020853294509719615	MAPK10, GSK3B, MAPK8, AKT2, CASP3, MAPK14, PPARA	125	142	8164	3.219605633802817	0.9951640138387147	0.04587724792138316	0.025930618390346997
GOTERM_BP_DIRECT	GO:0031069~hair follicle morphogenesis	3	2.127659574468085	0.020875711082400043	TGFB2, FGFR2, TGM3	140	31	19308	13.346543778801845	1	0.17902246965186538	0.16308380094490718
GOTERM_BP_DIRECT	GO:0015908~fatty acid transport	3	2.127659574468085	0.020875711082400043	CRABP2, FABP5, PPARD	140	31	19308	13.346543778801845	1	0.17902246965186538	0.16308380094490718
GOTERM_BP_DIRECT	GO:0045726~positive regulation of integrin biosynthetic process	2	1.4184397163120568	0.02144326047688704	AR, TGFB2	140	3	19308	91.94285714285715	1	0.17902246965186538	0.16308380094490718
GOTERM_BP_DIRECT	GO:0060523~prostate epithelial cord elongation	2	1.4184397163120568	0.02144326047688704	ESR1, FGFR2	140	3	19308	91.94285714285715	1	0.17902246965186538	0.16308380094490718
GOTERM_BP_DIRECT	GO:0071887~leukocyte apoptotic process	2	1.4184397163120568	0.02144326047688704	CASP7, CASP3	140	3	19308	91.94285714285715	1	0.17902246965186538	0.16308380094490718
GOTERM_BP_DIRECT	GO:0034769~basement membrane disassembly	2	1.4184397163120568	0.02144326047688704	CMA1, CTSS	140	3	19308	91.94285714285715	1	0.17902246965186538	0.16308380094490718
GOTERM_BP_DIRECT	GO:0021697~cerebellar cortex formation	2	1.4184397163120568	0.02144326047688704	MAP2K1, PTPN11	140	3	19308	91.94285714285715	1	0.17902246965186538	0.16308380094490718
GOTERM_BP_DIRECT	GO:0006743~ubiquinone metabolic process	2	1.4184397163120568	0.02144326047688704	NQO1, HMGCR	140	3	19308	91.94285714285715	1	0.17902246965186538	0.16308380094490718
GOTERM_BP_DIRECT	GO:0043366~beta selection	2	1.4184397163120568	0.02144326047688704	ZAP70, SYK	140	3	19308	91.94285714285715	1	0.17902246965186538	0.16308380094490718
GOTERM_BP_DIRECT	GO:0060748~tertiary branching involved in mammary gland duct morphogenesis	2	1.4184397163120568	0.02144326047688704	AR, PGR	140	3	19308	91.94285714285715	1	0.17902246965186538	0.16308380094490718
GOTERM_BP_DIRECT	GO:0031281~positive regulation of cyclase activity	2	1.4184397163120568	0.02144326047688704	MAPK8, MAPK14	140	3	19308	91.94285714285715	1	0.17902246965186538	0.16308380094490718
INTERPRO	IPR016246:Tyrosine-protein kinase, insulin-like receptor	2	1.4184397163120568	0.021712514734134658	INSR, IGF1R	141	3	19204	90.79905437352245	0.9998043554904039	0.18361235286039962	0.16803598359460734
INTERPRO	IPR008351:Mitogen-activated protein (MAP) kinase, JNK	2	1.4184397163120568	0.021712514734134658	MAPK10, MAPK8	141	3	19204	90.79905437352245	0.9998043554904039	0.18361235286039962	0.16803598359460734
GOTERM_MF_DIRECT	GO:0004177~aminopeptidase activity	3	2.127659574468085	0.022082957829829213	DPP4, LTA4H, METAP2	141	31	18869	12.950583390528482	0.9999845189909059	0.142327210545521	0.12683190939741992
GOTERM_MF_DIRECT	GO:0046875~ephrin receptor binding	3	2.127659574468085	0.022082957829829213	PTPN1, SRC, GRB2	141	31	18869	12.950583390528482	0.9999845189909059	0.142327210545521	0.12683190939741992
GOTERM_MF_DIRECT	GO:0017098~sulfonylurea receptor binding	2	1.4184397163120568	0.02209515163710709	HSP90AA1, HSP90AB1	141	3	18869	89.21513002364065	0.999984614441504	0.142327210545521	0.12683190939741992
GOTERM_MF_DIRECT	GO:0030284~estrogen receptor activity	2	1.4184397163120568	0.02209515163710709	ESR1, ESR2	141	3	18869	89.21513002364065	0.999984614441504	0.142327210545521	0.12683190939741992
GOTERM_MF_DIRECT	GO:0002134~UTP binding	2	1.4184397163120568	0.02209515163710709	HSP90AA1, HSP90AB1	141	3	18869	89.21513002364065	0.999984614441504	0.142327210545521	0.12683190939741992
GOTERM_MF_DIRECT	GO:0005009~insulin-activated receptor activity	2	1.4184397163120568	0.02209515163710709	INSR, IGF1R	141	3	18869	89.21513002364065	0.999984614441504	0.142327210545521	0.12683190939741992
GOTERM_MF_DIRECT	GO:0004705~JUN kinase activity	2	1.4184397163120568	0.02209515163710709	MAPK10, MAPK8	141	3	18869	89.21513002364065	0.999984614441504	0.142327210545521	0.12683190939741992
GOTERM_MF_DIRECT	GO:0004136~deoxyadenosine kinase activity	2	1.4184397163120568	0.02209515163710709	ADK, DCK	141	3	18869	89.21513002364065	0.999984614441504	0.142327210545521	0.12683190939741992
GOTERM_BP_DIRECT	GO:0043552~positive regulation of phosphatidylinositol 3-kinase activity	3	2.127659574468085	0.022163806846114385	SRC, KIT, TEK	140	32	19308	12.929464285714285	1	0.18433181342627195	0.16792044499823303
GOTERM_BP_DIRECT	GO:0032880~regulation of protein localization	4	2.8368794326241136	0.022780601238096818	HSP90AA1, MAPK8, HSP90AB1, PARP1	140	84	19308	6.5673469387755095	1	0.18874117907913673	0.17193723748145318
UP_KW_BIOLOGICAL_PROCESS	KW-0346~Stress response	5	3.546099290780142	0.022820619496234543	HSPA8, HSP90AA1, HSP90AB1, PIK3R1, MAPK14	110	111	11223	4.595823095823096	0.8309478635000274	0.21964846265125748	0.2082381529031402
GOTERM_MF_DIRECT	GO:1990837~sequence-specific double-stranded DNA binding	10	7.092198581560284	0.022952925542056482	RXRB, ESRRA, NR1I3, NR1I2, RARA, RARB, NR3C1, ESR1, NR3C2, PPARD	141	556	18869	2.40688300423491	0.9999900440573989	0.1459570649853848	0.1300665780716534
GOTERM_MF_DIRECT	GO:0001968~fibronectin binding	3	2.127659574468085	0.023442235326902067	MMP2, CTSK, CTSS	141	32	18869	12.545877659574467	0.9999922343647825	0.14718162939422055	0.13115782296823686
GOTERM_BP_DIRECT	GO:0048705~skeletal system morphogenesis	3	2.127659574468085	0.023484003905896625	TGFBR1, FGFR2, FGFR1	140	33	19308	12.537662337662338	1	0.1931005453243349	0.1759084820875653
GOTERM_BP_DIRECT	GO:0060045~positive regulation of cardiac muscle cell proliferation	3	2.127659574468085	0.023484003905896625	MAPK1, MAPK14, FGFR2	140	33	19308	12.537662337662338	1	0.1931005453243349	0.1759084820875653
UP_KW_DOMAIN	KW-0728~SH3 domain	6	4.25531914893617	0.02382038257767572	ITK, HCK, SRC, GRB2, CSK, PIK3R1	106	225	14495	3.6465408805031445	0.3362485217902256	0.10123662595512181	0.10123662595512181
UP_KW_MOLECULAR_FUNCTION	KW-0788~Thiol protease	6	4.25531914893617	0.023826967411490672	CASP7, CASP3, CTSK, CASP1, CTSS, CTSB	129	149	11693	3.6500702356797254	0.7470539325921579	0.13581371424549685	0.11913483705745337
GOTERM_BP_DIRECT	GO:0006355~regulation of transcription, DNA-templated	14	9.929078014184398	0.023886643973744216	ESRRA, CRABP2, INSR, NR1I2, NR1H4, RORA, NR3C1, ESR1, TGFBR1, ESR2, RXRB, BMP2, RARB, PRKCQ	140	976	19308	1.9782786885245902	1	0.19567292187514532	0.17825183566873035
BIOCARTA	h_caspasePathway:Caspase Cascade in Apoptosis	5	3.546099290780142	0.02414008303005371	CASP7, PARP1, CASP3, CASP1, XIAP	78	24	1623	4.334935897435897	0.9933252749449288	0.22494168278004592	0.20299615275272434
GOTERM_BP_DIRECT	GO:0098586~cellular response to virus	4	2.8368794326241136	0.02421665642776597	MMP12, HSP90AA1, JAK2, MAPK14	140	86	19308	6.414617940199335	1	0.19689587446306736	0.1793659067504308
GOTERM_BP_DIRECT	GO:0000902~cell morphogenesis	4	2.8368794326241136	0.02421665642776597	TGFB2, VDR, MAPK14, EGFR	140	86	19308	6.414617940199335	1	0.19689587446306736	0.1793659067504308
GOTERM_CC_DIRECT	GO:0035578~azurophil granule lumen	4	2.8368794326241136	0.024294254762543318	TTR, FABP5, MAPK1, ELANE	141	91	20562	6.410100537760112	0.9979153438825719	0.15244644863495932	0.1324036884558611
GOTERM_BP_DIRECT	GO:0043542~endothelial cell migration	3	2.127659574468085	0.0248357803877003	DPP4, NOS3, TGFBR1	140	34	19308	12.16890756302521	1	0.19896016714999618	0.18124641202053346
GOTERM_BP_DIRECT	GO:0035924~cellular response to vascular endothelial growth factor stimulus	3	2.127659574468085	0.0248357803877003	MAPKAPK2, KDR, MAPK14	140	34	19308	12.16890756302521	1	0.19896016714999618	0.18124641202053346
GOTERM_BP_DIRECT	GO:0042476~odontogenesis	3	2.127659574468085	0.0248357803877003	TGFB2, SRC, FGFR2	140	34	19308	12.16890756302521	1	0.19896016714999618	0.18124641202053346
GOTERM_BP_DIRECT	GO:0051497~negative regulation of stress fiber assembly	3	2.127659574468085	0.0248357803877003	WAS, PIK3R1, MET	140	34	19308	12.16890756302521	1	0.19896016714999618	0.18124641202053346
GOTERM_BP_DIRECT	GO:0070373~negative regulation of ERK1 and ERK2 cascade	4	2.8368794326241136	0.024952677346649865	PTPN1, GSTP1, CSK, DUSP6	140	87	19308	6.340886699507389	1	0.19916441003058627	0.18143247081721606
GOTERM_BP_DIRECT	GO:0008360~regulation of cell shape	5	3.546099290780142	0.025842993909920318	CCL24, HCK, KIT, KDR, F2	140	155	19308	4.448847926267281	1	0.20551782383108164	0.1872202296028899
GOTERM_BP_DIRECT	GO:0010043~response to zinc ion	3	2.127659574468085	0.026218620170292646	CA2, LTA4H, SOD2	140	35	19308	11.821224489795918	1	0.20624683520241038	0.18788433587736786
GOTERM_BP_DIRECT	GO:0097192~extrinsic apoptotic signaling pathway in absence of ligand	3	2.127659574468085	0.026218620170292646	GSK3B, IL2, BCL2L1	140	35	19308	11.821224489795918	1	0.20624683520241038	0.18788433587736786
GOTERM_BP_DIRECT	GO:2000379~positive regulation of reactive oxygen species metabolic process	3	2.127659574468085	0.026218620170292646	GRB2, F2, MAPK14	140	35	19308	11.821224489795918	1	0.20624683520241038	0.18788433587736786
INTERPRO	IPR001452:Src homology-3 domain	6	4.25531914893617	0.02635316037703884	ITK, HCK, SRC, GRB2, CSK, PIK3R1	141	229	19204	3.5685217876056865	0.9999692271756077	0.2117150076385766	0.1937546085329904
GOTERM_CC_DIRECT	GO:0005884~actin filament	4	2.8368794326241136	0.0264170335237256	HCK, SRC, WAS, TEK	141	94	20562	6.205522861023088	0.9987932571988384	0.161116681581264	0.13993401029767152
GOTERM_BP_DIRECT	GO:0019221~cytokine-mediated signaling pathway	5	3.546099290780142	0.02655009624057877	HCK, KIT, PTPN11, JAK2, JAK3	140	156	19308	4.42032967032967	1	0.20810309247561562	0.18957532747319733
GOTERM_MF_DIRECT	GO:0031625~ubiquitin protein ligase binding	7	4.964539007092199	0.02674482807403534	HSPA8, GSK3B, HSP90AA1, HSP90AB1, SRC, MDM2, EGFR	141	306	18869	3.0613034812033564	0.9999985530509191	0.1658179340590191	0.14776517510904524
BBID	104.Insulin_signaling	5	3.546099290780142	0.026926864012913478	PDPK1, MAPK1, GRB2, PTPN11, PIK3R1	29	17	388	3.935091277890467	0.7889951051626503	0.5364391033491938	0.5364391033491938
GOTERM_CC_DIRECT	GO:0005899~insulin receptor complex	2	1.4184397163120568	0.026959763451844972	INSR, IGF1R	141	4	20562	72.91489361702126	0.9989508668078307	0.161116681581264	0.13993401029767152
UP_SEQ_FEATURE	MUTAGEN:D->N: Abolishes kinase activity.	2	1.4184397163120568	0.02696365751256464	ZAP70, PLK1	141	4	20559	72.90425531914893	0.9999999999999885	0.6460272228520588	0.6344713696323884
UP_SEQ_FEATURE	MOTIF:TPR repeat-binding	2	1.4184397163120568	0.02696365751256464	HSP90AA1, HSP90AB1	141	4	20559	72.90425531914893	0.9999999999999885	0.6460272228520588	0.6344713696323884
UP_SEQ_FEATURE	DOMAIN:Albumin 2	2	1.4184397163120568	0.02696365751256464	ALB, GC	141	4	20559	72.90425531914893	0.9999999999999885	0.6460272228520588	0.6344713696323884
UP_SEQ_FEATURE	REGION:Interaction with NR1D1	2	1.4184397163120568	0.02696365751256464	HSP90AA1, HSP90AB1	141	4	20559	72.90425531914893	0.9999999999999885	0.6460272228520588	0.6344713696323884
UP_SEQ_FEATURE	DOMAIN:Albumin 1	2	1.4184397163120568	0.02696365751256464	ALB, GC	141	4	20559	72.90425531914893	0.9999999999999885	0.6460272228520588	0.6344713696323884
UP_SEQ_FEATURE	DOMAIN:Albumin 3	2	1.4184397163120568	0.02696365751256464	ALB, GC	141	4	20559	72.90425531914893	0.9999999999999885	0.6460272228520588	0.6344713696323884
GOTERM_BP_DIRECT	GO:0071347~cellular response to interleukin-1	4	2.8368794326241136	0.027232632155040726	CCL24, MMP2, LCN2, RORA	140	90	19308	6.129523809523809	1	0.2097219167626457	0.19105002513715086
GOTERM_BP_DIRECT	GO:0035264~multicellular organism growth	4	2.8368794326241136	0.027232632155040726	AR, RARA, RARB, PTPN11	140	90	19308	6.129523809523809	1	0.2097219167626457	0.19105002513715086
OMIM_DISEASE	101600~Pfeiffer syndrome	2	1.4184397163120568	0.027629569023096292	FGFR2, FGFR1	82	2	5823	71.01219512195122	0.993725983870055	1	1
OMIM_DISEASE	123150~Jackson-Weiss syndrome	2	1.4184397163120568	0.027629569023096292	FGFR2, FGFR1	82	2	5823	71.01219512195122	0.993725983870055	1	1
GOTERM_BP_DIRECT	GO:2000352~negative regulation of endothelial cell apoptotic process	3	2.127659574468085	0.02763201283727874	PDPK1, KDR, TEK	140	36	19308	11.492857142857144	1	0.2097219167626457	0.19105002513715086
GOTERM_BP_DIRECT	GO:0070328~triglyceride homeostasis	3	2.127659574468085	0.02763201283727874	NR1H3, RORA, HMGCR	140	36	19308	11.492857142857144	1	0.2097219167626457	0.19105002513715086
GOTERM_BP_DIRECT	GO:0001657~ureteric bud development	3	2.127659574468085	0.02763201283727874	RARA, RARB, FGFR2	140	36	19308	11.492857142857144	1	0.2097219167626457	0.19105002513715086
BIOCARTA	h_integrinPathway:Integrin Signaling Pathway	6	4.25531914893617	0.02792337855941296	MAP2K1, MAPK8, SRC, MAPK1, GRB2, CSK	78	37	1623	3.3742203742203745	0.9969897526939446	0.24888228715998506	0.22460108841266943
GOTERM_BP_DIRECT	GO:0060571~morphogenesis of an epithelial fold	2	1.4184397163120568	0.02848907175848698	AR, EGFR	140	4	19308	68.95714285714286	1	0.2097219167626457	0.19105002513715086
GOTERM_BP_DIRECT	GO:0032765~positive regulation of mast cell cytokine production	2	1.4184397163120568	0.02848907175848698	SYK, KIT	140	4	19308	68.95714285714286	1	0.2097219167626457	0.19105002513715086
GOTERM_BP_DIRECT	GO:0060745~mammary gland branching involved in pregnancy	2	1.4184397163120568	0.02848907175848698	VDR, ESR1	140	4	19308	68.95714285714286	1	0.2097219167626457	0.19105002513715086
GOTERM_BP_DIRECT	GO:0010903~negative regulation of very-low-density lipoprotein particle remodeling	2	1.4184397163120568	0.02848907175848698	APOA2, NR1H4	140	4	19308	68.95714285714286	1	0.2097219167626457	0.19105002513715086
GOTERM_BP_DIRECT	GO:1901532~regulation of hematopoietic progenitor cell differentiation	2	1.4184397163120568	0.02848907175848698	RARA, KDR	140	4	19308	68.95714285714286	1	0.2097219167626457	0.19105002513715086
GOTERM_BP_DIRECT	GO:0032369~negative regulation of lipid transport	2	1.4184397163120568	0.02848907175848698	NR1H2, NR1H3	140	4	19308	68.95714285714286	1	0.2097219167626457	0.19105002513715086
GOTERM_BP_DIRECT	GO:1905323~telomerase holoenzyme complex assembly	2	1.4184397163120568	0.02848907175848698	HSP90AA1, HSP90AB1	140	4	19308	68.95714285714286	1	0.2097219167626457	0.19105002513715086
GOTERM_BP_DIRECT	GO:0002366~leukocyte activation involved in immune response	2	1.4184397163120568	0.02848907175848698	SYK, IL2	140	4	19308	68.95714285714286	1	0.2097219167626457	0.19105002513715086
GOTERM_BP_DIRECT	GO:0038127~ERBB signaling pathway	2	1.4184397163120568	0.02848907175848698	MAPK1, PTPN11	140	4	19308	68.95714285714286	1	0.2097219167626457	0.19105002513715086
GOTERM_BP_DIRECT	GO:0070945~neutrophil mediated killing of gram-negative bacterium	2	1.4184397163120568	0.02848907175848698	F2, ELANE	140	4	19308	68.95714285714286	1	0.2097219167626457	0.19105002513715086
GOTERM_BP_DIRECT	GO:0048550~negative regulation of pinocytosis	2	1.4184397163120568	0.02848907175848698	NR1H2, NR1H3	140	4	19308	68.95714285714286	1	0.2097219167626457	0.19105002513715086
GOTERM_BP_DIRECT	GO:0090170~regulation of Golgi inheritance	2	1.4184397163120568	0.02848907175848698	MAP2K1, MAPK1	140	4	19308	68.95714285714286	1	0.2097219167626457	0.19105002513715086
GOTERM_BP_DIRECT	GO:0048562~embryonic organ morphogenesis	2	1.4184397163120568	0.02848907175848698	RBP4, FGFR2	140	4	19308	68.95714285714286	1	0.2097219167626457	0.19105002513715086
BBID	82.TCR_and_Cap_or_SMAC	4	2.8368794326241136	0.02873780910799252	ZAP70, MAPK8, WAS, MAPK1	29	10	388	5.3517241379310345	0.810250986292647	0.5364391033491938	0.5364391033491938
KEGG_PATHWAY	hsa05165:Human papillomavirus infection	11	7.801418439716312	0.028777170334688008	CCNA2, GSK3B, MAP2K1, AKT2, CASP3, CDK2, MDM2, MAPK1, GRB2, PIK3R1, EGFR	125	331	8164	2.1704894259818728	0.9993810190931599	0.06276400081617298	0.03547530480914125
INTERPRO	IPR020857:Serum albumin, conserved site	2	1.4184397163120568	0.02884548947260812	ALB, GC	141	4	19204	68.09929078014184	0.9999886456837167	0.2117150076385766	0.1937546085329904
INTERPRO	IPR003078:Retinoic acid receptor	2	1.4184397163120568	0.02884548947260812	RARA, RARB	141	4	19204	68.09929078014184	0.9999886456837167	0.2117150076385766	0.1937546085329904
INTERPRO	IPR014760:Serum albumin, N-terminal	2	1.4184397163120568	0.02884548947260812	ALB, GC	141	4	19204	68.09929078014184	0.9999886456837167	0.2117150076385766	0.1937546085329904
INTERPRO	IPR016248:Tyrosine-protein kinase, fibroblast growth factor receptor	2	1.4184397163120568	0.02884548947260812	FGFR2, FGFR1	141	4	19204	68.09929078014184	0.9999886456837167	0.2117150076385766	0.1937546085329904
INTERPRO	IPR000264:ALB/AFP/VDB	2	1.4184397163120568	0.02884548947260812	ALB, GC	141	4	19204	68.09929078014184	0.9999886456837167	0.2117150076385766	0.1937546085329904
INTERPRO	IPR016251:Tyrosine-protein kinase, non-receptor Jak/Tyk2	2	1.4184397163120568	0.02884548947260812	JAK2, JAK3	141	4	19204	68.09929078014184	0.9999886456837167	0.2117150076385766	0.1937546085329904
UP_KW_LIGAND	KW-0547~Nucleotide-binding	40	28.368794326241137	0.028883931616513564	GSK3B, ITK, HSP90AB1, SRC, ADK, EGFR, IGF1R, MAPK8, AKT2, KDR, MAPK1, CSK, JAK2, JAK3, EPHB4, HSPA8, MAP2K1, HSP90AA1, SYK, PDPK1, INSR, PLK1, GSR, MAPK14, DCK, TGFBR1, MAPK10, ZAP70, HCK, MTHFD1, KIT, MAPKAPK2, CDK2, PDE5A, PRKCQ, TEK, MET, GART, FGFR2, FGFR1	110	1855	6833	1.3394756187209016	0.5598589002796112	0.16175001705247594	0.15597323072917327
GOTERM_BP_DIRECT	GO:0060412~ventricular septum morphogenesis	3	2.127659574468085	0.02907545361469358	TGFB2, NOS3, TGFBR1	140	37	19308	11.182239382239382	1	0.21260205847791042	0.1936737430374723
GOTERM_BP_DIRECT	GO:0032570~response to progesterone	3	2.127659574468085	0.02907545361469358	TGFB2, NR1H3, TYMS	140	37	19308	11.182239382239382	1	0.21260205847791042	0.1936737430374723
GOTERM_MF_DIRECT	GO:0019825~oxygen binding	3	2.127659574468085	0.029209407432065963	ALB, SOD2, CYP19A1	141	36	18869	11.151891252955084	0.9999995885876339	0.16960960188505128	0.15114404038950136
GOTERM_MF_DIRECT	GO:0034056~estrogen response element binding	2	1.4184397163120568	0.029351945803793925	ESR1, ESR2	141	4	18869	66.91134751773049	0.9999996174863096	0.16960960188505128	0.15114404038950136
GOTERM_MF_DIRECT	GO:0032564~dATP binding	2	1.4184397163120568	0.029351945803793925	HSP90AA1, HSP90AB1	141	4	18869	66.91134751773049	0.9999996174863096	0.16960960188505128	0.15114404038950136
GOTERM_MF_DIRECT	GO:0008431~vitamin E binding	2	1.4184397163120568	0.029351945803793925	SEC14L2, TTPA	141	4	18869	66.91134751773049	0.9999996174863096	0.16960960188505128	0.15114404038950136
GOTERM_MF_DIRECT	GO:0005497~androgen binding	2	1.4184397163120568	0.029351945803793925	AR, SHBG	141	4	18869	66.91134751773049	0.9999996174863096	0.16960960188505128	0.15114404038950136
GOTERM_MF_DIRECT	GO:0008013~beta-catenin binding	4	2.8368794326241136	0.029408116455875828	GSK3B, AR, RORA, ESR1	141	90	18869	5.947675334909378	0.999999628309887	0.16960960188505128	0.15114404038950136
GOTERM_BP_DIRECT	GO:0031647~regulation of protein stability	4	2.8368794326241136	0.029620192793992136	HSPA8, CASP3, APOA2, MAPK1	140	93	19308	5.9317972350230415	1	0.2158608698933407	0.19664241704372706
GOTERM_CC_DIRECT	GO:0032587~ruffle membrane	4	2.8368794326241136	0.030168888923530056	ADAM17, SRC, AKT2, EGFR	141	99	20562	5.89211261551687	0.9995421491440962	0.17610211906525683	0.1529492508216175
GOTERM_BP_DIRECT	GO:0048870~cell motility	3	2.127659574468085	0.03054844331869848	ADAM17, MAP2K1, TGFBR1	140	38	19308	10.88796992481203	1	0.22041409930941716	0.2007902648596572
GOTERM_BP_DIRECT	GO:0045787~positive regulation of cell cycle	3	2.127659574468085	0.03054844331869848	TGFB2, RARA, FGFR2	140	38	19308	10.88796992481203	1	0.22041409930941716	0.2007902648596572
GOTERM_BP_DIRECT	GO:0035335~peptidyl-tyrosine dephosphorylation	3	2.127659574468085	0.03054844331869848	PTPN1, PTPN11, DUSP6	140	38	19308	10.88796992481203	1	0.22041409930941716	0.2007902648596572
KEGG_PATHWAY	hsa04612:Antigen processing and presentation	5	3.546099290780142	0.030557639348247297	HSPA8, HSP90AA1, HSP90AB1, CTSS, CTSB	125	78	8164	4.1866666666666665	0.9996108973846329	0.0660776303855262	0.037348225870080035
GOTERM_MF_DIRECT	GO:0045296~cadherin binding	7	4.964539007092199	0.030625980628916537	HSPA8, PTPN1, HSP90AB1, SRC, KDR, PTPN11, EGFR	141	316	18869	2.964426788760212	0.9999998006012611	0.1712645488466635	0.15261881167384128
GOTERM_MF_DIRECT	GO:0097718~disordered domain specific binding	3	2.127659574468085	0.030730937192244057	HSP90AA1, HSP90AB1, MDM2	141	37	18869	10.850488786658998	0.9999998110276973	0.1712645488466635	0.15261881167384128
GOTERM_MF_DIRECT	GO:0019838~growth factor binding	3	2.127659574468085	0.030730937192244057	KDR, TEK, TGFBR1	141	37	18869	10.850488786658998	0.9999998110276973	0.1712645488466635	0.15261881167384128
BIOCARTA	h_bcellsurvivalPathway:B Cell Survival Pathway	4	2.8368794326241136	0.03094139331501373	CASP7, CASP3, XIAP, PIK3R1	78	15	1623	5.548717948717948	0.9984086751927598	0.25925122684548463	0.233958424226413
GOTERM_BP_DIRECT	GO:0050731~positive regulation of peptidyl-tyrosine phosphorylation	4	2.8368794326241136	0.03127147869738728	SYK, SRC, PTPN11, JAK2	140	95	19308	5.806917293233083	1	0.22488631050035274	0.20486430763799918
KEGG_PATHWAY	hsa05010:Alzheimer disease	12	8.51063829787234	0.03135394451031383	MAPK10, GSK3B, ADAM17, MAP2K1, CASP7, MAPK8, MME, AKT2, CASP3, INSR, MAPK1, PIK3R1	125	384	8164	2.041	0.9996839368152085	0.06722498272126609	0.037996729364193876
BIOCARTA	h_badPathway:Regulation of BAD phosphorylation	5	3.546099290780142	0.031616003273839594	KIT, MAPK1, PIK3R1, BCL2L1, IGF1R	78	26	1623	4.0014792899408285	0.9986203822410101	0.25925122684548463	0.233958424226413
GOTERM_BP_DIRECT	GO:0042220~response to cocaine	3	2.127659574468085	0.03205048830688608	HSP90AA1, HSP90AB1, MDM2	140	39	19308	10.608791208791208	1	0.22973030927863414	0.20927703713542392
UP_SEQ_FEATURE	MOTIF:9aaTAD	3	2.127659574468085	0.03319367497426348	VDR, RARA, PPARG	141	42	20559	10.414893617021276	1	0.7440724076733352	0.73076276494664
GOTERM_CC_DIRECT	GO:0042470~melanosome	4	2.8368794326241136	0.03336192125487828	HSPA8, HSP90AA1, HSP90AB1, CTSB	141	103	20562	5.663292708118157	0.9997999038550263	0.18733618379907746	0.16270632696493578
GOTERM_BP_DIRECT	GO:0019216~regulation of lipid metabolic process	3	2.127659574468085	0.033581100422569815	PPARG, PPARA, PPARD	140	40	19308	10.34357142857143	1	0.23991218957632665	0.21855240766820028
GOTERM_CC_DIRECT	GO:0097124~cyclin A2-CDK2 complex	2	1.4184397163120568	0.03358616841019317	CCNA2, CDK2	141	5	20562	58.33191489361702	0.9998112237285544	0.18733618379907746	0.16270632696493578
UP_SEQ_FEATURE	DOMAIN:Fibronectin type-II 1	2	1.4184397163120568	0.03359100307213523	MMP2, MMP9	141	5	20559	58.32340425531915	1	0.7440724076733352	0.73076276494664
UP_SEQ_FEATURE	DOMAIN:Furin-like	2	1.4184397163120568	0.03359100307213523	EGFR, IGF1R	141	5	20559	58.32340425531915	1	0.7440724076733352	0.73076276494664
UP_SEQ_FEATURE	DOMAIN:Fibronectin type-II 2	2	1.4184397163120568	0.03359100307213523	MMP2, MMP9	141	5	20559	58.32340425531915	1	0.7440724076733352	0.73076276494664
UP_KW_BIOLOGICAL_PROCESS	KW-0395~Inflammatory response	6	4.25531914893617	0.034098053406486445	CCL24, HCK, PLA2G2A, NR1H4, PRKCQ, S100A9	110	185	11223	3.308992628992629	0.9308417204742997	0.2917277902554951	0.27657309985261225
BIOCARTA	h_fcer1Pathway:Fc Epsilon Receptor I Signaling in Mast Cells	6	4.25531914893617	0.03426339558794329	MAP2K1, MAPK8, SYK, MAPK1, GRB2, PIK3R1	78	39	1623	3.201183431952663	0.9992128961637585	0.2701536959818606	0.2437972378372888
GOTERM_BP_DIRECT	GO:0042311~vasodilation	3	2.127659574468085	0.03513979694140272	NOS3, EGFR, PPARD	140	41	19308	10.091289198606272	1	0.24782293664009855	0.22575884774235688
GOTERM_MF_DIRECT	GO:0008083~growth factor activity	5	3.546099290780142	0.035165877544632455	TGFB2, BMP2, F2, IL2, PGF	141	166	18869	4.030804067333163	0.9999999805680414	0.19380305846819665	0.1727035319414172
GOTERM_BP_DIRECT	GO:1905007~positive regulation of epithelial to mesenchymal transition involved in endocardial cushion formation	2	1.4184397163120568	0.03548451410358456	TGFB2, TGFBR1	140	5	19308	55.16571428571429	1	0.24782293664009855	0.22575884774235688
GOTERM_BP_DIRECT	GO:0042360~vitamin E metabolic process	2	1.4184397163120568	0.03548451410358456	NQO1, TTPA	140	5	19308	55.16571428571429	1	0.24782293664009855	0.22575884774235688
GOTERM_BP_DIRECT	GO:0043243~positive regulation of protein complex disassembly	2	1.4184397163120568	0.03548451410358456	INSR, IGF1R	140	5	19308	55.16571428571429	1	0.24782293664009855	0.22575884774235688
GOTERM_BP_DIRECT	GO:0051180~vitamin transport	2	1.4184397163120568	0.03548451410358456	TTPA, GC	140	5	19308	55.16571428571429	1	0.24782293664009855	0.22575884774235688
GOTERM_BP_DIRECT	GO:0055012~ventricular cardiac muscle cell differentiation	2	1.4184397163120568	0.03548451410358456	RARA, RARB	140	5	19308	55.16571428571429	1	0.24782293664009855	0.22575884774235688
GOTERM_BP_DIRECT	GO:0072734~cellular response to staurosporine	2	1.4184397163120568	0.03548451410358456	CASP7, CASP3	140	5	19308	55.16571428571429	1	0.24782293664009855	0.22575884774235688
BIOCARTA	h_egfPathway:EGF Signaling Pathway	5	3.546099290780142	0.03581174442720955	MAP2K1, MAPK8, GRB2, PIK3R1, EGFR	78	27	1623	3.853276353276353	0.9994335303777887	0.2719039854658503	0.245376767371621
INTERPRO	IPR020858:Serum albumin-like	2	1.4184397163120568	0.03592682444395073	ALB, GC	141	5	19204	54.47943262411347	0.9999993411452462	0.2541006310672152	0.23254453640084474
INTERPRO	IPR019805:Heat shock protein Hsp90, conserved site	2	1.4184397163120568	0.03592682444395073	HSP90AA1, HSP90AB1	141	5	19204	54.47943262411347	0.9999993411452462	0.2541006310672152	0.23254453640084474
GOTERM_BP_DIRECT	GO:0007179~transforming growth factor beta receptor signaling pathway	4	2.8368794326241136	0.036509450785971495	TGFB2, PARP1, SRC, TGFBR1	140	101	19308	5.461951909476662	1	0.25324738297698457	0.23070034658527508
GOTERM_MF_DIRECT	GO:0004784~superoxide dismutase activity	2	1.4184397163120568	0.036555270881416614	NQO1, SOD2	141	5	18869	53.5290780141844	0.9999999904918652	0.19708059083894175	0.17562423619115372
GOTERM_MF_DIRECT	GO:0005007~fibroblast growth factor-activated receptor activity	2	1.4184397163120568	0.036555270881416614	FGFR2, FGFR1	141	5	18869	53.5290780141844	0.9999999904918652	0.19708059083894175	0.17562423619115372
GOTERM_BP_DIRECT	GO:0097421~liver regeneration	3	2.127659574468085	0.036726100514330944	HMOX1, TYMS, EGFR	140	42	19308	9.851020408163265	1	0.25324738297698457	0.23070034658527508
GOTERM_BP_DIRECT	GO:0006953~acute-phase response	3	2.127659574468085	0.036726100514330944	SERPINA1, LCN2, F2	140	42	19308	9.851020408163265	1	0.25324738297698457	0.23070034658527508
GOTERM_BP_DIRECT	GO:0003007~heart morphogenesis	3	2.127659574468085	0.036726100514330944	TGFB2, INSR, EPHB4	140	42	19308	9.851020408163265	1	0.25324738297698457	0.23070034658527508
GOTERM_MF_DIRECT	GO:0004190~aspartic-type endopeptidase activity	3	2.127659574468085	0.03711980179574154	CASP7, CASP3, REN	141	41	18869	9.79190451478983	0.9999999928905058	0.1979722762439549	0.17641884294320176
GOTERM_BP_DIRECT	GO:0046718~viral entry into host cell	4	2.8368794326241136	0.037423606174731006	DPP4, INSR, EGFR, CTSB	140	102	19308	5.408403361344538	1	0.2572430216237819	0.23434024686700647
UP_KW_PTM	KW-0007~Acetylation	42	29.78723404255319	0.037591019616964226	HSP90AB1, FECH, MAOA, GSTP1, ADK, AKR1B1, PIK3R1, NR3C1, CASP7, CA1, CA2, CASP3, AKT2, MAPK1, CSK, LTA4H, TGM3, CTSB, ESRRA, PTPN1, HSPA8, MAP2K1, HSP90AA1, PARP1, PDPK1, PLK1, ANXA5, GSR, NR1H4, PTPN11, MAPK14, SOD2, CCNA2, ZAP70, MTHFD1, FABP5, CDK2, GRB2, AGXT, PPIA, GART, METAP2	130	3464	14106	1.3156244448392254	0.5527472668858244	0.10337530394665162	0.07518203923392845
GOTERM_BP_DIRECT	GO:0030501~positive regulation of bone mineralization	3	2.127659574468085	0.03833953913405933	RXRB, BMP2, VDR	140	43	19308	9.621926910299003	1	0.2610682992909853	0.2378249536909618
GOTERM_BP_DIRECT	GO:0043409~negative regulation of MAPK cascade	3	2.127659574468085	0.03833953913405933	GSTP1, DUSP6, IGF1R	140	43	19308	9.621926910299003	1	0.2610682992909853	0.2378249536909618
GOTERM_BP_DIRECT	GO:0009409~response to cold	3	2.127659574468085	0.03833953913405933	HSP90AA1, PPARG, SOD2	140	43	19308	9.621926910299003	1	0.2610682992909853	0.2378249536909618
UP_KW_DISEASE	KW-0225~Disease variant	59	41.843971631205676	0.03850104307027685	ITK, ADK, RORA, NR3C1, IGF1R, NR3C2, CA2, AKT2, CTSK, JAK2, JAK3, EPHB4, MAP2K1, SYK, MME, MMP2, F2, TGFBR1, DUSP6, AR, ZAP70, RBP4, MMP13, MTHFD1, KIT, RARB, PPARG, AGXT, MET, FECH, MAOA, SRC, WAS, PIK3R1, CYP19A1, EGFR, HSD11B1, TTR, TTPA, MAPK1, ELANE, BCHE, TGFB2, F10, VDR, INSR, GSR, NR1H4, PTPN11, ESR1, ESR2, DHODH, DHFR, BMP2, ALB, REN, TEK, FGFR2, FGFR1	66	3564	4447	1.1154176444580484	0.7262771990593966	0.317633605329784	0.3080083445622148
BIOCARTA	h_nfatPathway:NFAT and Hypertrophy of the heart (Transcription in the broken heart)	7	4.964539007092199	0.03931424961490877	GSK3B, MAP2K1, MAPK8, MAPK1, PIK3R1, F2, MAPK14	78	54	1623	2.6972934472934473	0.9997313563755919	0.2824667381373724	0.2549090075873849
UP_SEQ_FEATURE	BINDING:axial binding residue	4	2.8368794326241136	0.03936963873600389	CYP2C9, NOS3, HMOX1, CYP19A1	141	110	20559	5.302127659574468	1	0.8559251088160845	0.840614693752083
SMART	SM00103:ALBUMIN	2	1.4184397163120568	0.039461920230101304	ALB, GC	105	4	10386	49.45714285714286	0.9567348941743357	0.2798208889043547	0.2547087578488357
BIOCARTA	h_pelp1Pathway:Pelp1 Modulation of Estrogen Receptor Activity	3	2.127659574468085	0.03995870929748195	SRC, MAPK1, ESR1	78	7	1623	8.91758241758242	0.9997658835181633	0.2824667381373724	0.2549090075873849
GOTERM_BP_DIRECT	GO:0045454~cell redox homeostasis	3	2.127659574468085	0.0399796460603089	NQO1, NOS3, GSR	140	44	19308	9.403246753246753	1	0.2697078909145916	0.2456953480796073
GOTERM_BP_DIRECT	GO:0048863~stem cell differentiation	3	2.127659574468085	0.0399796460603089	KIT, MAPK14, ESR1	140	44	19308	9.403246753246753	1	0.2697078909145916	0.2456953480796073
GOTERM_BP_DIRECT	GO:0007566~embryo implantation	3	2.127659574468085	0.0399796460603089	MMP2, MMP9, PPARD	140	44	19308	9.403246753246753	1	0.2697078909145916	0.2456953480796073
UP_KW_CELLULAR_COMPONENT	KW-0965~Cell junction	9	6.382978723404255	0.04009528110832547	DPP4, HCK, PDPK1, SRC, KDR, MAPK1, TEK, TGFBR1, BCL2L1	138	496	17615	2.3161377980364657	0.6687473051150395	0.21651451798495755	0.19245734931996225
GOTERM_CC_DIRECT	GO:0097443~sorting endosome	2	1.4184397163120568	0.040167767689299	PTPN1, KDR	141	6	20562	48.60992907801419	0.9999660352969532	0.21917629760900106	0.1903602903536344
UP_SEQ_FEATURE	DOMAIN:Recep_L_domain	2	1.4184397163120568	0.0401735300535757	EGFR, IGF1R	141	6	20559	48.60283687943263	1	0.8575222596890522	0.8421832754867778
GOTERM_MF_DIRECT	GO:0019900~kinase binding	4	2.8368794326241136	0.040339209241940746	HSP90AB1, SRC, CASP1, EGFR	141	102	18869	5.247948824920038	0.9999999986497801	0.21285369982981497	0.18968011154189157
GOTERM_BP_DIRECT	GO:0014065~phosphatidylinositol 3-kinase signaling	3	2.127659574468085	0.04164595978750508	PIK3R1, IGF1R, PPARD	140	45	19308	9.194285714285714	1	0.275163244490173	0.2506650024382714
GOTERM_BP_DIRECT	GO:0042177~negative regulation of protein catabolic process	3	2.127659574468085	0.04164595978750508	NQO1, HMGCR, EGFR	140	45	19308	9.194285714285714	1	0.275163244490173	0.2506650024382714
GOTERM_MF_DIRECT	GO:0008201~heparin binding	5	3.546099290780142	0.04225151926984439	F2, ELANE, FGFR2, PGF, FGFR1	141	176	18869	3.80178110896196	0.9999999994979697	0.21592250548824918	0.19241481335848012
GOTERM_BP_DIRECT	GO:0010891~negative regulation of sequestering of triglyceride	2	1.4184397163120568	0.04242994499710791	PPARG, PPARA	140	6	19308	45.971428571428575	1	0.275163244490173	0.2506650024382714
GOTERM_BP_DIRECT	GO:0050819~negative regulation of coagulation	2	1.4184397163120568	0.04242994499710791	PROCR, ANXA5	140	6	19308	45.971428571428575	1	0.275163244490173	0.2506650024382714
GOTERM_BP_DIRECT	GO:1903944~negative regulation of hepatocyte apoptotic process	2	1.4184397163120568	0.04242994499710791	PPARA, IGF1R	140	6	19308	45.971428571428575	1	0.275163244490173	0.2506650024382714
GOTERM_BP_DIRECT	GO:0002068~glandular epithelial cell development	2	1.4184397163120568	0.04242994499710791	RARA, RARB	140	6	19308	45.971428571428575	1	0.275163244490173	0.2506650024382714
GOTERM_BP_DIRECT	GO:0060527~prostate epithelial cord arborization involved in prostate glandular acinus morphogenesis	2	1.4184397163120568	0.04242994499710791	ESR1, FGFR2	140	6	19308	45.971428571428575	1	0.275163244490173	0.2506650024382714
GOTERM_BP_DIRECT	GO:0032376~positive regulation of cholesterol transport	2	1.4184397163120568	0.04242994499710791	NR1H2, NR1H3	140	6	19308	45.971428571428575	1	0.275163244490173	0.2506650024382714
GOTERM_BP_DIRECT	GO:0018206~peptidyl-methionine modification	2	1.4184397163120568	0.04242994499710791	APOA2, METAP2	140	6	19308	45.971428571428575	1	0.275163244490173	0.2506650024382714
GOTERM_BP_DIRECT	GO:0071393~cellular response to progesterone stimulus	2	1.4184397163120568	0.04242994499710791	SRC, IGF1R	140	6	19308	45.971428571428575	1	0.275163244490173	0.2506650024382714
GOTERM_BP_DIRECT	GO:0046654~tetrahydrofolate biosynthetic process	2	1.4184397163120568	0.04242994499710791	DHFR, GART	140	6	19308	45.971428571428575	1	0.275163244490173	0.2506650024382714
GOTERM_BP_DIRECT	GO:0010656~negative regulation of muscle cell apoptotic process	2	1.4184397163120568	0.04242994499710791	HMOX1, IGF1R	140	6	19308	45.971428571428575	1	0.275163244490173	0.2506650024382714
GOTERM_BP_DIRECT	GO:0071638~negative regulation of monocyte chemotactic protein-1 production	2	1.4184397163120568	0.04242994499710791	GSTP1, NR1H4	140	6	19308	45.971428571428575	1	0.275163244490173	0.2506650024382714
KEGG_PATHWAY	hsa04110:Cell cycle	6	4.25531914893617	0.04257210712734934	CCNA2, GSK3B, TGFB2, PLK1, CDK2, MDM2	125	126	8164	3.1100952380952385	0.9999834103528427	0.09051044624554103	0.0511580783126971
GOTERM_CC_DIRECT	GO:0005741~mitochondrial outer membrane	5	3.546099290780142	0.043122920515466935	MAOA, PLA2G2A, HMOX1, PGR, BCL2L1	141	193	20562	3.7779737625399625	0.9999843363087241	0.23029474573153616	0.20001695047599558
BIOCARTA	h_hcmvPathway:Human Cytomegalovirus and Map Kinase Pathways	4	2.8368794326241136	0.04320501106215413	MAP2K1, MAPK1, PIK3R1, MAPK14	78	17	1623	4.895927601809954	0.9998830842874442	0.2952342422580532	0.26643090154995047
UP_KW_PTM	KW-0325~Glycoprotein	54	38.297872340425535	0.04335422813635141	SERPINA1, HSP90AB1, ITGAL, CTSS, IGF1R, AKT2, CTSK, KDR, EPHB4, CTSB, MME, MMP2, APOA2, MMP8, F2, MMP9, TGFBR1, PGF, CHIT1, MMP12, PROCR, ADAM17, MMP13, KIT, DPEP1, PPARG, MET, PPIA, HMGCR, CD1A, EGFR, DPP4, HSD11B1, TTR, GC, ELANE, BCHE, CCL24, TGFB2, F10, CMA1, INSR, ADAM33, ESR1, IL2, BMP2, ALB, LCN2, REN, TEK, SHBG, FGFR2, FGFR1, METAP2	130	4731	14106	1.238515194380762	0.6057476562185348	0.10597700211108124	0.07707418335351361
GOTERM_MF_DIRECT	GO:0051525~NFAT protein binding	2	1.4184397163120568	0.04370551802468142	MAPK14, PPARA	141	6	18869	44.60756501182033	0.9999999997637029	0.21592250548824918	0.19241481335848012
GOTERM_MF_DIRECT	GO:0050544~arachidonic acid binding	2	1.4184397163120568	0.04370551802468142	PPARG, S100A9	141	6	18869	44.60756501182033	0.9999999997637029	0.21592250548824918	0.19241481335848012
GOTERM_MF_DIRECT	GO:0004064~arylesterase activity	2	1.4184397163120568	0.04370551802468142	CA1, CA2	141	6	18869	44.60756501182033	0.9999999997637029	0.21592250548824918	0.19241481335848012
GOTERM_MF_DIRECT	GO:0005168~neurotrophin TRKA receptor binding	2	1.4184397163120568	0.04370551802468142	GRB2, PIK3R1	141	6	18869	44.60756501182033	0.9999999997637029	0.21592250548824918	0.19241481335848012
GOTERM_MF_DIRECT	GO:0044323~retinoic acid-responsive element binding	2	1.4184397163120568	0.04370551802468142	RXRB, RARA	141	6	18869	44.60756501182033	0.9999999997637029	0.21592250548824918	0.19241481335848012
GOTERM_MF_DIRECT	GO:0048156~tau protein binding	3	2.127659574468085	0.0439680908353088	GSK3B, HSP90AA1, HSP90AB1	141	45	18869	8.921513002364067	0.9999999997937925	0.21592250548824918	0.19241481335848012
UP_SEQ_FEATURE	CROSSLNK:Glycyl lysine isopeptide (Lys-Gly) (interchain with G-Cter in SUMO); alternate	3	2.127659574468085	0.04396830050408581	ESRRA, PGR, NR3C1	141	49	20559	8.927051671732523	1	0.9217640141392276	0.9052759014501954
GOTERM_BP_DIRECT	GO:0090263~positive regulation of canonical Wnt signaling pathway	4	2.8368794326241136	0.04414779302660918	SRC, XIAP, EGFR, FGFR2	140	109	19308	5.061074705111403	1	0.28545412761122074	0.2600396710914517
KEGG_PATHWAY	hsa04540:Gap junction	5	3.546099290780142	0.04456872326641916	MAP2K1, SRC, MAPK1, GRB2, EGFR	125	88	8164	3.710909090909091	0.9999902172288675	0.09396572488670041	0.05311106189248283
GOTERM_BP_DIRECT	GO:2000272~negative regulation of receptor activity	3	2.127659574468085	0.04505538744867074	PPARG, PPARA, ESR2	140	47	19308	8.803039513677811	1	0.29046061908477383	0.2646004262887912
UP_KW_MOLECULAR_FUNCTION	KW-0010~Activator	14	9.929078014184398	0.045208013686470025	PDPK1, NR1H2, NR1I3, NR1I2, NR1H4, NR1H3, RORA, ESR1, ESR2, SEC14L2, AR, PPARG, PPARA, PPARD	129	706	11693	1.7974614050113094	0.9284186936421864	0.23425970728443557	0.2054909713021365
INTERPRO	IPR018114:Peptidase S1, trypsin family, active site	4	2.8368794326241136	0.04553420455095308	F10, CMA1, F2, ELANE	141	109	19204	4.998113084781052	0.9999999866099027	0.3163000994700133	0.2894674432167731
KEGG_PATHWAY	hsa05164:Influenza A	7	4.964539007092199	0.04564779181672689	MAP2K1, AKT2, CASP3, CASP1, MAPK1, PIK3R1, JAK2	125	171	8164	2.673590643274854	0.9999926498411238	0.09544538288951986	0.05394739032885905
UP_SEQ_FEATURE	DISULFID:Interchain (between light and heavy chains)	2	1.4184397163120568	0.046711539385043695	F10, F2	141	7	20559	41.65957446808511	1	0.9294804616617168	0.9128543205246674
UP_SEQ_FEATURE	DOMAIN:TGFb_propeptide	2	1.4184397163120568	0.046711539385043695	TGFB2, BMP2	141	7	20559	41.65957446808511	1	0.9294804616617168	0.9128543205246674
UP_SEQ_FEATURE	DOMAIN:Inhibitor_I29	2	1.4184397163120568	0.046711539385043695	CTSK, CTSS	141	7	20559	41.65957446808511	1	0.9294804616617168	0.9128543205246674
GOTERM_BP_DIRECT	GO:0048538~thymus development	3	2.127659574468085	0.04679760405721879	MAP2K1, MAPK1, TGFBR1	140	48	19308	8.619642857142857	1	0.300802298645073	0.2740213688896145
KEGG_PATHWAY	hsa04614:Renin-angiotensin system	3	2.127659574468085	0.04703763866221337	MME, CMA1, REN	125	23	8164	8.518956521739131	0.9999949164838026	0.09754526706180312	0.0551342813827583
GOTERM_BP_DIRECT	GO:0050852~T cell receptor signaling pathway	4	2.8368794326241136	0.047201666301936514	ITK, ZAP70, MAPK1, CSK	140	112	19308	4.9255102040816325	1	0.30250714962329317	0.27557443414512933
GOTERM_CC_DIRECT	GO:0009925~basal plasma membrane	3	2.127659574468085	0.04724255949364143	TEK, MET, EGFR	141	51	20562	8.57822277847309	0.9999946964140298	0.24703921735216666	0.21455995770028818
PIR_SUPERFAMILY	PIRSF000604:tyrosine-protein kinase, SYK/ZAP-70 type	2	1.4184397163120568	0.04790382608730634	ZAP70, SYK	44	2	1774	40.31818181818182	0.84516428052431	0.5925703218793619	0.5925703218793619
GOTERM_BP_DIRECT	GO:0051781~positive regulation of cell division	3	2.127659574468085	0.048564232712970334	TGFB2, FGFR2, PGF	140	49	19308	8.443731778425656	1	0.3053430187097598	0.2781578210825485
GOTERM_BP_DIRECT	GO:0033591~response to L-ascorbic acid	2	1.4184397163120568	0.04932571940607409	GSTP1, SOD2	140	7	19308	39.40408163265306	1	0.3053430187097598	0.2781578210825485
GOTERM_BP_DIRECT	GO:0090330~regulation of platelet aggregation	2	1.4184397163120568	0.04932571940607409	SYK, PRKCQ	140	7	19308	39.40408163265306	1	0.3053430187097598	0.2781578210825485
GOTERM_BP_DIRECT	GO:0021955~central nervous system neuron axonogenesis	2	1.4184397163120568	0.04932571940607409	HSP90AA1, HSP90AB1	140	7	19308	39.40408163265306	1	0.3053430187097598	0.2781578210825485
GOTERM_BP_DIRECT	GO:0036016~cellular response to interleukin-3	2	1.4184397163120568	0.04932571940607409	GSK3B, JAK2	140	7	19308	39.40408163265306	1	0.3053430187097598	0.2781578210825485
GOTERM_BP_DIRECT	GO:1903573~negative regulation of response to endoplasmic reticulum stress	2	1.4184397163120568	0.04932571940607409	NR1H2, NR1H3	140	7	19308	39.40408163265306	1	0.3053430187097598	0.2781578210825485
GOTERM_BP_DIRECT	GO:0006144~purine nucleobase metabolic process	2	1.4184397163120568	0.04932571940607409	TTR, ADK	140	7	19308	39.40408163265306	1	0.3053430187097598	0.2781578210825485
GOTERM_BP_DIRECT	GO:0060440~trachea formation	2	1.4184397163120568	0.04932571940607409	MAP2K1, MAPK1	140	7	19308	39.40408163265306	1	0.3053430187097598	0.2781578210825485
GOTERM_BP_DIRECT	GO:0007435~salivary gland morphogenesis	2	1.4184397163120568	0.04932571940607409	TGFB2, EGFR	140	7	19308	39.40408163265306	1	0.3053430187097598	0.2781578210825485
GOTERM_BP_DIRECT	GO:0061037~negative regulation of cartilage development	2	1.4184397163120568	0.04932571940607409	CTSK, RARA	140	7	19308	39.40408163265306	1	0.3053430187097598	0.2781578210825485
GOTERM_BP_DIRECT	GO:0007167~enzyme linked receptor protein signaling pathway	2	1.4184397163120568	0.04932571940607409	JAK2, JAK3	140	7	19308	39.40408163265306	1	0.3053430187097598	0.2781578210825485
GOTERM_BP_DIRECT	GO:0001957~intramembranous ossification	2	1.4184397163120568	0.04932571940607409	MMP2, CTSK	140	7	19308	39.40408163265306	1	0.3053430187097598	0.2781578210825485
BIOCARTA	h_mapkPathway:MAPKinase Signaling Pathway	9	6.382978723404255	0.04957782479779151	MAPK10, TGFB2, MAP2K1, MAPK8, MAPKAPK2, MAPK1, GRB2, MAPK14, TGFBR1	78	87	1623	2.1525198938992043	0.9999702905274275	0.3209454112060962	0.28963366377135513
UP_SEQ_FEATURE	DOMAIN:Peptidase S1	4	2.8368794326241136	0.049814322916393663	F10, CMA1, F2, ELANE	141	121	20559	4.820116054158607	1	0.9747002517307694	0.9572652387100314
INTERPRO	IPR013201:Proteinase inhibitor I29, cathepsin propeptide	2	1.4184397163120568	0.04993605716604547	CTSK, CTSS	141	7	19204	38.913880445795336	0.9999999977825534	0.3407916883788015	0.31188133949319624
BIOCARTA	h_ptenPathway:PTEN dependent cell cycle arrest and apoptosis	4	2.8368794326241136	0.05012035189654824	PDPK1, MAPK1, GRB2, PIK3R1	78	18	1623	4.6239316239316235	0.9999735722950212	0.3209454112060962	0.28963366377135513
KEGG_PATHWAY	hsa04728:Dopaminergic synapse	6	4.25531914893617	0.050249861202239024	MAPK10, GSK3B, MAPK8, MAOA, AKT2, MAPK14	125	132	8164	2.9687272727272727	0.9999978364371241	0.10335947060297947	0.05842057034081447
GOTERM_BP_DIRECT	GO:0010718~positive regulation of epithelial to mesenchymal transition	3	2.127659574468085	0.05035483730595283	TGFB2, BMP2, TGFBR1	140	50	19308	8.274857142857142	1	0.31083056795940855	0.2831568046807829
GOTERM_CC_DIRECT	GO:0005759~mitochondrial matrix	7	4.964539007092199	0.05035631136033277	PTPN1, FECH, GSR, TYMS, SOD2, NR3C1, BCL2L1	141	389	20562	2.6241864026691464	0.9999976679801145	0.2579476357437454	0.2240342015622968
BIOCARTA	h_stat3Pathway:Stat3 Signaling Pathway	3	2.127659574468085	0.051664383267322804	MAPK1, JAK2, JAK3	78	8	1623	7.802884615384616	0.9999810668598538	0.3209454112060962	0.28963366377135513
UP_SEQ_FEATURE	DOMAIN:Ig-like C2-type 2	5	3.546099290780142	0.05251428083399215	KIT, KDR, TEK, FGFR2, FGFR1	141	206	20559	3.539041520347036	1	0.9914771016532599	0.9737419916577585
UP_SEQ_FEATURE	DOMAIN:Ig-like C2-type 1	5	3.546099290780142	0.05251428083399215	KIT, KDR, TEK, FGFR2, FGFR1	141	206	20559	3.539041520347036	1	0.9914771016532599	0.9737419916577585
GOTERM_BP_DIRECT	GO:0007219~Notch signaling pathway	4	2.8368794326241136	0.05251661094048578	ADAM17, BMP2, NR1H4, AGXT	140	117	19308	4.715018315018315	1	0.3232590260997698	0.2944787364883171
KEGG_PATHWAY	hsa05323:Rheumatoid arthritis	5	3.546099290780142	0.052722140918317756	TGFB2, CTSK, MMP3, TEK, ITGAL	125	93	8164	3.511397849462366	0.9999988811321308	0.10757017461559995	0.06080053347838258
GOTERM_MF_DIRECT	GO:1990782~protein tyrosine kinase binding	3	2.127659574468085	0.05312581373948027	HSP90AA1, PTPN11, CSK	141	50	18869	8.029361702127659	0.9999999999982583	0.25833729034100206	0.2302118595377478
COG_ONTOLOGY	Nucleotide transport and metabolism	2	1.4184397163120568	0.05312748737420986	DCK, DHODH	11	11	2025	33.47107438016529	0.35385189562734953	0.42501989899367887	0.42501989899367887
UP_SEQ_FEATURE	DOMAIN:HATPase_c	2	1.4184397163120568	0.05320532998650372	HSP90AA1, HSP90AB1	141	8	20559	36.452127659574465	1	0.9914771016532599	0.9737419916577585
GOTERM_BP_DIRECT	GO:0045737~positive regulation of cyclin-dependent protein serine/threonine kinase activity	3	2.127659574468085	0.05400625447203461	ADAM17, SRC, EGFR	140	52	19308	7.956593406593406	1	0.3314919112522913	0.30197863416053156
INTERPRO	IPR001314:Peptidase S1A, chymotrypsin-type	4	2.8368794326241136	0.054138736305741696	F10, CMA1, F2, ELANE	141	117	19204	4.656361762744742	0.999999999604748	0.3631029038436814	0.33229982973869043
GOTERM_MF_DIRECT	GO:0000977~RNA polymerase II regulatory region sequence-specific DNA binding	7	4.964539007092199	0.054309221278205325	RXRB, NR1I3, NR1I2, NR1H4, RARA, RORA, NR3C1	141	364	18869	2.5735133660665577	0.9999999999990633	0.2615279005241732	0.23305510490258982
UP_KW_DISEASE	KW-0989~Craniosynostosis	3	2.127659574468085	0.05459886293503033	TGFBR1, FGFR2, FGFR1	66	26	4447	7.774475524475525	0.8432050863976209	0.3603524953712002	0.3494327227841941
GOTERM_MF_DIRECT	GO:0019902~phosphatase binding	3	2.127659574468085	0.055032211659755345	SYK, MAPK1, PPARA	141	51	18869	7.871923237380058	0.9999999999993591	0.2624613171465255	0.23388689955396022
KEGG_PATHWAY	hsa05134:Legionellosis	4	2.8368794326241136	0.055334046781839466	HSPA8, CASP7, CASP3, CASP1	125	57	8164	4.583298245614035	0.9999994435827461	0.11199611068644308	0.06330214951842435
GOTERM_BP_DIRECT	GO:0030838~positive regulation of actin filament polymerization	3	2.127659574468085	0.0558662192958253	CCL24, HCK, GRB2	140	53	19308	7.806469002695418	1	0.33260652598705726	0.3029940128886226
GOTERM_BP_DIRECT	GO:0060736~prostate gland growth	2	1.4184397163120568	0.056172189794968824	AR, CYP19A1	140	8	19308	34.47857142857143	1	0.33260652598705726	0.3029940128886226
GOTERM_BP_DIRECT	GO:0060740~prostate gland epithelium morphogenesis	2	1.4184397163120568	0.056172189794968824	AR, MMP2	140	8	19308	34.47857142857143	1	0.33260652598705726	0.3029940128886226
GOTERM_BP_DIRECT	GO:0003149~membranous septum morphogenesis	2	1.4184397163120568	0.056172189794968824	TGFB2, FGFR2	140	8	19308	34.47857142857143	1	0.33260652598705726	0.3029940128886226
GOTERM_BP_DIRECT	GO:0009414~response to water deprivation	2	1.4184397163120568	0.056172189794968824	MAPK10, AKR1B1	140	8	19308	34.47857142857143	1	0.33260652598705726	0.3029940128886226
GOTERM_BP_DIRECT	GO:0032873~negative regulation of stress-activated MAPK cascade	2	1.4184397163120568	0.056172189794968824	GSTP1, PPIA	140	8	19308	34.47857142857143	1	0.33260652598705726	0.3029940128886226
GOTERM_BP_DIRECT	GO:1904179~positive regulation of adipose tissue development	2	1.4184397163120568	0.056172189794968824	NR1H4, PPARG	140	8	19308	34.47857142857143	1	0.33260652598705726	0.3029940128886226
GOTERM_BP_DIRECT	GO:0071312~cellular response to alkaloid	2	1.4184397163120568	0.056172189794968824	MDM2, BCL2L1	140	8	19308	34.47857142857143	1	0.33260652598705726	0.3029940128886226
GOTERM_BP_DIRECT	GO:0061684~chaperone-mediated autophagy	2	1.4184397163120568	0.056172189794968824	HSPA8, HSP90AA1	140	8	19308	34.47857142857143	1	0.33260652598705726	0.3029940128886226
GOTERM_BP_DIRECT	GO:0010544~negative regulation of platelet activation	2	1.4184397163120568	0.056172189794968824	NOS3, F2	140	8	19308	34.47857142857143	1	0.33260652598705726	0.3029940128886226
GOTERM_BP_DIRECT	GO:0051093~negative regulation of developmental process	2	1.4184397163120568	0.056172189794968824	KIT, BCL2L1	140	8	19308	34.47857142857143	1	0.33260652598705726	0.3029940128886226
GOTERM_BP_DIRECT	GO:1904037~positive regulation of epithelial cell apoptotic process	2	1.4184397163120568	0.056172189794968824	HMOX1, JAK2	140	8	19308	34.47857142857143	1	0.33260652598705726	0.3029940128886226
GOTERM_BP_DIRECT	GO:0002674~negative regulation of acute inflammatory response	2	1.4184397163120568	0.056172189794968824	GSTP1, PPARG	140	8	19308	34.47857142857143	1	0.33260652598705726	0.3029940128886226
BIOCARTA	h_epoPathway:EPO Signaling Pathway	4	2.8368794326241136	0.05754141742257993	MAP2K1, MAPK8, GRB2, JAK2	78	19	1623	4.380566801619433	0.9999947062172515	0.32726451245565347	0.29533626733802876
BIOCARTA	h_gcrpathway:Corticosteroids and cardioprotection	4	2.8368794326241136	0.05754141742257993	HSP90AA1, NOS3, PIK3R1, NR3C1	78	19	1623	4.380566801619433	0.9999947062172515	0.32726451245565347	0.29533626733802876
SMART	SM00326:SH3	6	4.25531914893617	0.057600917576405175	ITK, HCK, SRC, GRB2, CSK, PIK3R1	105	208	10386	2.8532967032967034	0.9902204548096217	0.37440596424663364	0.3408054289937306
GOTERM_BP_DIRECT	GO:0042572~retinol metabolic process	3	2.127659574468085	0.05774846446421867	RBP4, TTR, AKR1B1	140	54	19308	7.661904761904762	1	0.3391749435782547	0.3089776333193371
GOTERM_BP_DIRECT	GO:0030282~bone mineralization	3	2.127659574468085	0.05774846446421867	BMP2, MMP13, FGFR2	140	54	19308	7.661904761904762	1	0.3391749435782547	0.3089776333193371
GOTERM_BP_DIRECT	GO:0034605~cellular response to heat	3	2.127659574468085	0.05774846446421867	HSP90AA1, HSP90AB1, HMOX1	140	54	19308	7.661904761904762	1	0.3391749435782547	0.3089776333193371
GOTERM_MF_DIRECT	GO:0030911~TPR domain binding	2	1.4184397163120568	0.05784832893398986	HSP90AA1, HSP90AB1	141	8	18869	33.455673758865245	0.9999999999998541	0.27326448715484736	0.24351391798879543
UP_SEQ_FEATURE	DOMAIN:Ig-like C2-type 3	4	2.8368794326241136	0.05817246769278724	KIT, KDR, FGFR2, FGFR1	141	129	20559	4.521194128319314	1	1	0.9829497016197783
GOTERM_BP_DIRECT	GO:0006935~chemotaxis	4	2.8368794326241136	0.05925854632707191	CCL24, MAP2K1, MAPK1, MAPK14	140	123	19308	4.485017421602787	1	0.34662124691286733	0.3157609798632591
GOTERM_BP_DIRECT	GO:0060348~bone development	3	2.127659574468085	0.059652578059809655	BMP2, MAPK14, FGFR2	140	55	19308	7.522597402597403	1	0.34662124691286733	0.3157609798632591
GOTERM_BP_DIRECT	GO:0031334~positive regulation of protein complex assembly	3	2.127659574468085	0.059652578059809655	GSK3B, SYK, MMP3	140	55	19308	7.522597402597403	1	0.34662124691286733	0.3157609798632591
GOTERM_BP_DIRECT	GO:0006986~response to unfolded protein	3	2.127659574468085	0.059652578059809655	HSPA8, HSP90AA1, HSP90AB1	140	55	19308	7.522597402597403	1	0.34662124691286733	0.3157609798632591
UP_SEQ_FEATURE	DOMAIN:CASPASE_P10	2	1.4184397163120568	0.059655198791346904	CASP7, CASP1	141	9	20559	32.40189125295508	1	1	0.9829497016197783
UP_SEQ_FEATURE	MUTAGEN:K->R: Loss of kinase activity.	2	1.4184397163120568	0.059655198791346904	TEK, MAPK14	141	9	20559	32.40189125295508	1	1	0.9829497016197783
GOTERM_BP_DIRECT	GO:0045600~positive regulation of fat cell differentiation	3	2.127659574468085	0.06157815286012198	BMP2, PPARG, PPARD	140	56	19308	7.388265306122449	1	0.3518230505018975	0.32049965821306403
GOTERM_BP_DIRECT	GO:0043279~response to alkaloid	2	1.4184397163120568	0.0629697061476549	NQO1, BCHE	140	9	19308	30.647619047619045	1	0.3518230505018975	0.32049965821306403
GOTERM_BP_DIRECT	GO:0046641~positive regulation of alpha-beta T cell proliferation	2	1.4184397163120568	0.0629697061476549	ZAP70, SYK	140	9	19308	30.647619047619045	1	0.3518230505018975	0.32049965821306403
GOTERM_BP_DIRECT	GO:0046825~regulation of protein export from nucleus	2	1.4184397163120568	0.0629697061476549	GSK3B, PTPN11	140	9	19308	30.647619047619045	1	0.3518230505018975	0.32049965821306403
GOTERM_BP_DIRECT	GO:0045822~negative regulation of heart contraction	2	1.4184397163120568	0.0629697061476549	JAK2, IL2	140	9	19308	30.647619047619045	1	0.3518230505018975	0.32049965821306403
GOTERM_BP_DIRECT	GO:0001945~lymph vessel development	2	1.4184397163120568	0.0629697061476549	SYK, KDR	140	9	19308	30.647619047619045	1	0.3518230505018975	0.32049965821306403
GOTERM_BP_DIRECT	GO:0006029~proteoglycan metabolic process	2	1.4184397163120568	0.0629697061476549	BMP2, PPARD	140	9	19308	30.647619047619045	1	0.3518230505018975	0.32049965821306403
GOTERM_BP_DIRECT	GO:0034224~cellular response to zinc ion starvation	2	1.4184397163120568	0.0629697061476549	CTSK, IGF1R	140	9	19308	30.647619047619045	1	0.3518230505018975	0.32049965821306403
GOTERM_BP_DIRECT	GO:1902949~positive regulation of tau-protein kinase activity	2	1.4184397163120568	0.0629697061476549	HSP90AA1, HSP90AB1	140	9	19308	30.647619047619045	1	0.3518230505018975	0.32049965821306403
GOTERM_BP_DIRECT	GO:2000242~negative regulation of reproductive process	2	1.4184397163120568	0.0629697061476549	KIT, BCL2L1	140	9	19308	30.647619047619045	1	0.3518230505018975	0.32049965821306403
GOTERM_BP_DIRECT	GO:0050847~progesterone receptor signaling pathway	2	1.4184397163120568	0.0629697061476549	SRC, PGR	140	9	19308	30.647619047619045	1	0.3518230505018975	0.32049965821306403
GOTERM_BP_DIRECT	GO:0046653~tetrahydrofolate metabolic process	2	1.4184397163120568	0.0629697061476549	DHFR, TYMS	140	9	19308	30.647619047619045	1	0.3518230505018975	0.32049965821306403
GOTERM_BP_DIRECT	GO:0046456~icosanoid biosynthetic process	2	1.4184397163120568	0.0629697061476549	CYP2C9, CASP1	140	9	19308	30.647619047619045	1	0.3518230505018975	0.32049965821306403
GOTERM_BP_DIRECT	GO:0035360~positive regulation of peroxisome proliferator activated receptor signaling pathway	2	1.4184397163120568	0.0629697061476549	BMP2, FABP5	140	9	19308	30.647619047619045	1	0.3518230505018975	0.32049965821306403
GOTERM_BP_DIRECT	GO:0008354~germ cell migration	2	1.4184397163120568	0.0629697061476549	KIT, TGFBR1	140	9	19308	30.647619047619045	1	0.3518230505018975	0.32049965821306403
GOTERM_BP_DIRECT	GO:0048146~positive regulation of fibroblast proliferation	3	2.127659574468085	0.06352478631079186	CCNA2, ESR1, EGFR	140	57	19308	7.258646616541354	1	0.3531135443143252	0.32167525721153534
GOTERM_BP_DIRECT	GO:1903078~positive regulation of protein localization to plasma membrane	3	2.127659574468085	0.06352478631079186	PDPK1, PIK3R1, EGFR	140	57	19308	7.258646616541354	1	0.3531135443143252	0.32167525721153534
INTERPRO	IPR001824:Tyrosine-protein kinase, receptor class III, conserved site	2	1.4184397163120568	0.0637431506689639	KIT, KDR	141	9	19204	30.26635145784082	0.9999999999925414	0.41932856064170876	0.3837557007415124
GOTERM_BP_DIRECT	GO:0030308~negative regulation of cell growth	4	2.8368794326241136	0.06396845504971252	TGFB2, PPARG, ESR2, PPARD	140	127	19308	4.343757030371203	1	0.3546749708735969	0.3230976673630518
UP_KW_PTM	KW-1017~Isopeptide bond	24	17.02127659574468	0.06441733167011233	ESRRA, NQO1, HSPA8, CRABP2, PARP1, NR1H2, PLK1, ANXA5, NR1H4, XIAP, RORA, HMGCR, TYMS, NR3C1, EGFR, TGFBR1, IGF1R, AR, ZAP70, MAPKAPK2, CASP1, RARA, PGR, PPIA	130	1816	14106	1.4340223652998985	0.7529837490349289	0.14171812967424716	0.10306773067217974
BIOCARTA	h_dspPathway:Regulation of MAP Kinase Pathways Through Dual Specificity Phosphatases	3	2.127659574468085	0.06442103106112629	MAPK8, MAPK14, DUSP6	78	9	1623	6.935897435897436	0.9999988210581496	0.32726451245565347	0.29533626733802876
BIOCARTA	h_vobesityPathway:Visceral Fat Deposits and the Metabolic Syndrome	3	2.127659574468085	0.06442103106112629	HSD11B1, PPARG, NR3C1	78	9	1623	6.935897435897436	0.9999988210581496	0.32726451245565347	0.29533626733802876
INTERPRO	IPR001254:Peptidase S1	4	2.8368794326241136	0.06467792709126613	F10, CMA1, F2, ELANE	141	126	19204	4.32376449397726	0.9999999999949429	0.41932856064170876	0.3837557007415124
GOTERM_MF_DIRECT	GO:0097200~cysteine-type endopeptidase activity involved in execution phase of apoptosis	2	1.4184397163120568	0.06484166088467393	CASP7, CASP3	141	9	18869	29.73837667454689	0.9999999999999963	0.30341003583771947	0.27037749161345165
UP_SEQ_FEATURE	CARBOHYD:O-linked (GlcNAc) serine	3	2.127659574468085	0.06493405838921398	HSP90AB1, AKT2, ESR1	141	61	20559	7.17091035926055	1	1	0.9829497016197783
BIOCARTA	h_bArrestin-srcPathway:Roles of ï¿½-arrestin-dependent Recruitment of Src Kinases in GPCR Signaling	4	2.8368794326241136	0.0654529024911307	HCK, MAP2K1, SRC, MAPK1	78	20	1623	4.161538461538462	0.9999990597473501	0.32726451245565347	0.29533626733802876
BIOCARTA	h_igf1mtorPathway:Skeletal muscle hypertrophy is regulated via AKT/mTOR pathway	4	2.8368794326241136	0.0654529024911307	GSK3B, PDPK1, PIK3R1, IGF1R	78	20	1623	4.161538461538462	0.9999990597473501	0.32726451245565347	0.29533626733802876
BIOCARTA	h_arenrf2Pathway:Oxidative Stress Induced Gene Expression Via Nrf2	4	2.8368794326241136	0.0654529024911307	MAPK8, HMOX1, MAPK1, MAPK14	78	20	1623	4.161538461538462	0.9999990597473501	0.32726451245565347	0.29533626733802876
BIOCARTA	h_ngfPathway:Nerve growth factor pathway (NGF)	4	2.8368794326241136	0.0654529024911307	MAP2K1, MAPK8, GRB2, PIK3R1	78	20	1623	4.161538461538462	0.9999990597473501	0.32726451245565347	0.29533626733802876
GOTERM_BP_DIRECT	GO:0014823~response to activity	3	2.127659574468085	0.06549208044603308	MMP2, SOD2, PPARD	140	58	19308	7.133497536945813	1	0.36037182649471233	0.32828732243781733
GOTERM_BP_DIRECT	GO:0071363~cellular response to growth factor stimulus	3	2.127659574468085	0.06549208044603308	INSR, MDM2, TGFBR1	140	58	19308	7.133497536945813	1	0.36037182649471233	0.32828732243781733
GOTERM_BP_DIRECT	GO:0034446~substrate adhesion-dependent cell spreading	3	2.127659574468085	0.06549208044603308	SRC, TEK, PIK3R1	140	58	19308	7.133497536945813	1	0.36037182649471233	0.32828732243781733
GOTERM_CC_DIRECT	GO:0005768~endosome	6	4.25531914893617	0.06591679651352414	CDK2, KDR, GRB2, JAK3, EGFR, TGFBR1	141	317	20562	2.7601852473320356	0.9999999631212452	0.33090231849789115	0.2873972327989653
UP_KW_BIOLOGICAL_PROCESS	KW-0119~Carbohydrate metabolism	4	2.8368794326241136	0.06660835930983731	CHIT1, GSK3B, AKT2, INSR	110	96	11223	4.2511363636363635	0.9950464010095356	0.5128843666857473	0.4862410229618124
GOTERM_BP_DIRECT	GO:0031532~actin cytoskeleton reorganization	3	2.127659574468085	0.06747964188013972	PTPN1, KIT, GRB2	140	59	19308	7.012590799031478	1	0.36430902692134487	0.3318739873514775
GOTERM_BP_DIRECT	GO:0071230~cellular response to amino acid stimulus	3	2.127659574468085	0.06747964188013972	MMP2, EGFR, BCL2L1	140	59	19308	7.012590799031478	1	0.36430902692134487	0.3318739873514775
GOTERM_BP_DIRECT	GO:0045599~negative regulation of fat cell differentiation	3	2.127659574468085	0.06747964188013972	BMP2, RORA, SOD2	140	59	19308	7.012590799031478	1	0.36430902692134487	0.3318739873514775
SMART	SM00848:SM00848	2	1.4184397163120568	0.0680425526370878	CTSK, CTSS	105	7	10386	28.261224489795918	0.9958989554467506	0.40825531582252683	0.37161701824871035
GOTERM_BP_DIRECT	GO:0045087~innate immune response	9	6.382978723404255	0.06810228622132751	ZAP70, HCK, SYK, SRC, NR1H4, LCN2, PPARG, JAK3, S100A9	140	599	19308	2.072167898879084	1	0.36430902692134487	0.3318739873514775
GOTERM_CC_DIRECT	GO:0000791~euchromatin	3	2.127659574468085	0.06868214377634421	NR1H4, JAK2, ESR1	141	63	20562	6.9442755825734555	0.999999982478133	0.3380238840757333	0.2935824969263341
GOTERM_MF_DIRECT	GO:0008022~protein C-terminus binding	5	3.546099290780142	0.06942013135923311	MAP2K1, SRC, CSK, PPARG, JAK2	141	208	18869	3.2168917075831973	0.9999999999999997	0.32076208874165374	0.28584040972542535
GOTERM_BP_DIRECT	GO:0000086~G2/M transition of mitotic cell cycle	3	2.127659574468085	0.06948708174276627	CCNA2, PLK1, CDK2	140	60	19308	6.895714285714286	1	0.36430902692134487	0.3318739873514775
GOTERM_BP_DIRECT	GO:0030216~keratinocyte differentiation	3	2.127659574468085	0.06948708174276627	MAP2K1, CASP3, TGM3	140	60	19308	6.895714285714286	1	0.36430902692134487	0.3318739873514775
GOTERM_BP_DIRECT	GO:0022900~electron transport chain	3	2.127659574468085	0.06948708174276627	GSR, AKR1B1, CYP19A1	140	60	19308	6.895714285714286	1	0.36430902692134487	0.3318739873514775
UP_SEQ_FEATURE	DOMAIN:Fibronectin type-III 1	4	2.8368794326241136	0.06955542460168126	INSR, TEK, EPHB4, IGF1R	141	139	20559	4.195928363692025	1	1	0.9829497016197783
UP_SEQ_FEATURE	DOMAIN:Fibronectin type-III 2	4	2.8368794326241136	0.06955542460168126	INSR, TEK, EPHB4, IGF1R	141	139	20559	4.195928363692025	1	1	0.9829497016197783
GOTERM_BP_DIRECT	GO:0051901~positive regulation of mitochondrial depolarization	2	1.4184397163120568	0.06971861598265296	PARP1, KDR	140	10	19308	27.582857142857144	1	0.36430902692134487	0.3318739873514775
GOTERM_BP_DIRECT	GO:0031000~response to caffeine	2	1.4184397163120568	0.06971861598265296	PPARG, DHODH	140	10	19308	27.582857142857144	1	0.36430902692134487	0.3318739873514775
GOTERM_BP_DIRECT	GO:0042118~endothelial cell activation	2	1.4184397163120568	0.06971861598265296	PPIA, TGFBR1	140	10	19308	27.582857142857144	1	0.36430902692134487	0.3318739873514775
GOTERM_BP_DIRECT	GO:0060068~vagina development	2	1.4184397163120568	0.06971861598265296	RBP4, ESR1	140	10	19308	27.582857142857144	1	0.36430902692134487	0.3318739873514775
GOTERM_BP_DIRECT	GO:0046638~positive regulation of alpha-beta T cell differentiation	2	1.4184397163120568	0.06971861598265296	ZAP70, SYK	140	10	19308	27.582857142857144	1	0.36430902692134487	0.3318739873514775
GOTERM_BP_DIRECT	GO:0050764~regulation of phagocytosis	2	1.4184397163120568	0.06971861598265296	HCK, SYK	140	10	19308	27.582857142857144	1	0.36430902692134487	0.3318739873514775
GOTERM_BP_DIRECT	GO:0048103~somatic stem cell division	2	1.4184397163120568	0.06971861598265296	TGFB2, KIT	140	10	19308	27.582857142857144	1	0.36430902692134487	0.3318739873514775
GOTERM_BP_DIRECT	GO:0060670~branching involved in labyrinthine layer morphogenesis	2	1.4184397163120568	0.06971861598265296	GRB2, FGFR2	140	10	19308	27.582857142857144	1	0.36430902692134487	0.3318739873514775
GOTERM_BP_DIRECT	GO:0035999~tetrahydrofolate interconversion	2	1.4184397163120568	0.06971861598265296	MTHFD1, TYMS	140	10	19308	27.582857142857144	1	0.36430902692134487	0.3318739873514775
GOTERM_BP_DIRECT	GO:0051272~positive regulation of cellular component movement	2	1.4184397163120568	0.06971861598265296	ADAM17, TGFBR1	140	10	19308	27.582857142857144	1	0.36430902692134487	0.3318739873514775
GOTERM_BP_DIRECT	GO:0051006~positive regulation of lipoprotein lipase activity	2	1.4184397163120568	0.06971861598265296	NR1H2, NR1H3	140	10	19308	27.582857142857144	1	0.36430902692134487	0.3318739873514775
GOTERM_BP_DIRECT	GO:0010907~positive regulation of glucose metabolic process	2	1.4184397163120568	0.06971861598265296	SRC, AKT2	140	10	19308	27.582857142857144	1	0.36430902692134487	0.3318739873514775
GOTERM_BP_DIRECT	GO:0044346~fibroblast apoptotic process	2	1.4184397163120568	0.06971861598265296	CASP7, CASP3	140	10	19308	27.582857142857144	1	0.36430902692134487	0.3318739873514775
GOTERM_BP_DIRECT	GO:0043586~tongue development	2	1.4184397163120568	0.06971861598265296	KIT, EGFR	140	10	19308	27.582857142857144	1	0.36430902692134487	0.3318739873514775
INTERPRO	IPR020575:Heat shock protein Hsp90, N-terminal	2	1.4184397163120568	0.07057180182089189	HSP90AA1, HSP90AB1	141	10	19204	27.239716312056736	0.9999999999995676	0.4500398509561794	0.41186166308586086
PIR_SUPERFAMILY	PIRSF000620:insulin receptor	2	1.4184397163120568	0.07100774001417248	INSR, IGF1R	44	3	1774	26.878787878787882	0.93912210405913	0.5925703218793619	0.5925703218793619
GOTERM_MF_DIRECT	GO:0097153~cysteine-type endopeptidase activity involved in apoptotic process	2	1.4184397163120568	0.07178345131113623	CASP7, CASP3	141	10	18869	26.7645390070922	0.9999999999999999	0.32076208874165374	0.28584040972542535
GOTERM_MF_DIRECT	GO:0005114~type II transforming growth factor beta receptor binding	2	1.4184397163120568	0.07178345131113623	TGFB2, TGFBR1	141	10	18869	26.7645390070922	0.9999999999999999	0.32076208874165374	0.28584040972542535
GOTERM_MF_DIRECT	GO:0051428~peptide hormone receptor binding	2	1.4184397163120568	0.07178345131113623	PTPN11, JAK2	141	10	18869	26.7645390070922	0.9999999999999999	0.32076208874165374	0.28584040972542535
GOTERM_MF_DIRECT	GO:0097199~cysteine-type endopeptidase activity involved in apoptotic signaling pathway	2	1.4184397163120568	0.07178345131113623	CASP3, CASP1	141	10	18869	26.7645390070922	0.9999999999999999	0.32076208874165374	0.28584040972542535
UP_SEQ_FEATURE	DOMAIN:FABP	2	1.4184397163120568	0.07242434883443073	CRABP2, FABP5	141	11	20559	26.51063829787234	1	1	0.9829497016197783
UP_SEQ_FEATURE	DOMAIN:TYR_PHOSPHATASE_2	3	2.127659574468085	0.07253528277443208	PTPN1, PTPN11, DUSP6	141	65	20559	6.72962356792144	1	1	0.9829497016197783
BIOCARTA	h_keratinocytePathway:Keratinocyte Differentiation	6	4.25531914893617	0.07329085319861114	MAP2K1, MAPK8, MAPK1, PRKCQ, MAPK14, EGFR	78	48	1623	2.6009615384615388	0.9999998327341927	0.3518605725236348	0.3175327117896216
UP_KW_MOLECULAR_FUNCTION	KW-0720~Serine protease	5	3.546099290780142	0.07332999594570444	DPP4, F10, CMA1, F2, ELANE	129	144	11693	3.1473406546080964	0.9869764013978015	0.3483174807420961	0.3055416497737685
BIOCARTA	h_bcrPathway:BCR Signaling Pathway	5	3.546099290780142	0.07380490057812827	MAP2K1, MAPK8, SYK, GRB2, MAPK14	78	34	1623	3.0599547511312215	0.9999998507177581	0.3518605725236348	0.3175327117896216
GOTERM_MF_DIRECT	GO:0051082~unfolded protein binding	4	2.8368794326241136	0.07392844034234367	HSPA8, HSP90AA1, HSP90AB1, PPIA	141	131	18869	4.086189161388122	1	0.3273973786589505	0.2917533092081777
GOTERM_CC_DIRECT	GO:0005667~transcription factor complex	5	3.546099290780142	0.07427668243129423	PARP1, NR1I2, CDK2, RARA, ESR1	141	232	20562	3.142883345561262	0.9999999961382694	0.35176315641990286	0.3055154107551348
GOTERM_CC_DIRECT	GO:0030054~cell junction	5	3.546099290780142	0.07427668243129423	SRC, KDR, DPEP1, S100A9, EGFR	141	232	20562	3.142883345561262	0.9999999961382694	0.35176315641990286	0.3055154107551348
KEGG_PATHWAY	hsa01523:Antifolate resistance	3	2.127659574468085	0.07555277325207753	DHFR, TYMS, GART	125	30	8164	6.5312	0.9999999976655888	0.15170517168869535	0.0857464013892626
INTERPRO	IPR009003:Trypsin-like cysteine/serine peptidase domain	4	2.8368794326241136	0.07631485772051277	F10, CMA1, F2, ELANE	141	135	19204	4.0355135277121095	0.9999999999999613	0.47761173590782474	0.43709454494392186
GOTERM_BP_DIRECT	GO:0009651~response to salt stress	2	1.4184397163120568	0.0764192643596542	HSP90AA1, HSP90AB1	140	11	19308	25.075324675324676	1	0.3908863310790763	0.35608506984486754
GOTERM_BP_DIRECT	GO:0019370~leukotriene biosynthetic process	2	1.4184397163120568	0.0764192643596542	SYK, LTA4H	140	11	19308	25.075324675324676	1	0.3908863310790763	0.35608506984486754
GOTERM_BP_DIRECT	GO:0042167~heme catabolic process	2	1.4184397163120568	0.0764192643596542	BLVRB, HMOX1	140	11	19308	25.075324675324676	1	0.3908863310790763	0.35608506984486754
GOTERM_BP_DIRECT	GO:0070723~response to cholesterol	2	1.4184397163120568	0.0764192643596542	HMGCR, TGFBR1	140	11	19308	25.075324675324676	1	0.3908863310790763	0.35608506984486754
GOTERM_BP_DIRECT	GO:0032000~positive regulation of fatty acid beta-oxidation	2	1.4184397163120568	0.0764192643596542	AKT2, PPARA	140	11	19308	25.075324675324676	1	0.3908863310790763	0.35608506984486754
GOTERM_BP_DIRECT	GO:0097062~dendritic spine maintenance	2	1.4184397163120568	0.0764192643596542	INSR, IGF1R	140	11	19308	25.075324675324676	1	0.3908863310790763	0.35608506984486754
GOTERM_BP_DIRECT	GO:1905461~positive regulation of vascular associated smooth muscle cell apoptotic process	2	1.4184397163120568	0.0764192643596542	PPARG, SOD2	140	11	19308	25.075324675324676	1	0.3908863310790763	0.35608506984486754
GOTERM_BP_DIRECT	GO:0051593~response to folic acid	2	1.4184397163120568	0.0764192643596542	BCHE, TYMS	140	11	19308	25.075324675324676	1	0.3908863310790763	0.35608506984486754
GOTERM_BP_DIRECT	GO:0009268~response to pH	2	1.4184397163120568	0.0764192643596542	CA2, TTPA	140	11	19308	25.075324675324676	1	0.3908863310790763	0.35608506984486754
GOTERM_CC_DIRECT	GO:0031093~platelet alpha granule lumen	3	2.127659574468085	0.0764195842097763	TGFB2, SERPINA1, ALB	141	67	20562	6.529691965703398	0.9999999978414926	0.3552095488269232	0.3085086918098377
INTERPRO	IPR002011:Tyrosine-protein kinase, receptor class II, conserved site	2	1.4184397163120568	0.0773510009310873	INSR, IGF1R	141	11	19204	24.763378465506126	0.9999999999999749	0.47761173590782474	0.43709454494392186
GOTERM_MF_DIRECT	GO:0016004~phospholipase activator activity	2	1.4184397163120568	0.07867407736748128	PDPK1, SRC	141	11	18869	24.33139909735654	1	0.3393247162980062	0.30238210605588456
GOTERM_MF_DIRECT	GO:0005131~growth hormone receptor binding	2	1.4184397163120568	0.07867407736748128	JAK2, JAK3	141	11	18869	24.33139909735654	1	0.3393247162980062	0.30238210605588456
GOTERM_MF_DIRECT	GO:0016918~retinal binding	2	1.4184397163120568	0.07867407736748128	RBP4, CRABP2	141	11	18869	24.33139909735654	1	0.3393247162980062	0.30238210605588456
GOTERM_BP_DIRECT	GO:0032757~positive regulation of interleukin-8 production	3	2.127659574468085	0.07980915787397586	SYK, APOA2, ELANE	140	65	19308	6.365274725274725	1	0.4063181191761528	0.37014294013981797
GOTERM_BP_DIRECT	GO:0042102~positive regulation of T cell proliferation	3	2.127659574468085	0.07980915787397586	PRKCQ, JAK2, JAK3	140	65	19308	6.365274725274725	1	0.4063181191761528	0.37014294013981797
GOTERM_CC_DIRECT	GO:0045335~phagocytic vesicle	3	2.127659574468085	0.08038734347796206	WAS, CTSS, ELANE	141	69	20562	6.340425531914893	0.9999999992674455	0.36223473460920674	0.3146102475888728
GOTERM_CC_DIRECT	GO:0016323~basolateral plasma membrane	5	3.546099290780142	0.08081731130723338	HSP90AA1, HSP90AB1, CA2, TEK, EGFR	141	239	20562	3.0508323689130243	0.9999999993485802	0.36223473460920674	0.3146102475888728
INTERPRO	IPR009030:Insulin-like growth factor binding protein, N-terminal	4	2.8368794326241136	0.08190960906010201	INSR, EPHB4, EGFR, IGF1R	141	139	19204	3.919383642022552	0.9999999999999963	0.49556892859946344	0.4535283768159614
GOTERM_BP_DIRECT	GO:0030097~hemopoiesis	3	2.127659574468085	0.08192794964497328	TGFB2, KIT, SOD2	140	66	19308	6.268831168831169	1	0.4151694374807991	0.3782062108303746
BIOCARTA	h_mitochondriaPathway:Role of Mitochondria in Apoptotic Signaling	4	2.8368794326241136	0.0826769018225212	CASP7, CASP3, XIAP, BCL2L1	78	22	1623	3.783216783216783	0.9999999792471628	0.3766392194137077	0.33989392971480936
BIOCARTA	h_chemicalPathway:Apoptotic Signaling in Response to DNA Damage	4	2.8368794326241136	0.0826769018225212	CASP7, PARP1, CASP3, BCL2L1	78	22	1623	3.783216783216783	0.9999999792471628	0.3766392194137077	0.33989392971480936
UP_KW_CELLULAR_COMPONENT	KW-0496~Mitochondrion	16	11.347517730496454	0.08292292040741597	HSP90AA1, FECH, MAOA, SRC, GSTP1, MMP2, PLA2G2A, GSR, TYMS, SOD2, NR3C1, DHODH, MAPK10, DHFR, PGR, BCL2L1	138	1306	17615	1.5637969682846171	0.9034043295269594	0.3731531418333719	0.3316916816296639
GOTERM_BP_DIRECT	GO:0060333~interferon-gamma-mediated signaling pathway	2	1.4184397163120568	0.08307199391538707	HCK, JAK2	140	12	19308	22.985714285714288	1	0.4151694374807991	0.3782062108303746
GOTERM_BP_DIRECT	GO:0016572~histone phosphorylation	2	1.4184397163120568	0.08307199391538707	CCNA2, CDK2	140	12	19308	22.985714285714288	1	0.4151694374807991	0.3782062108303746
GOTERM_BP_DIRECT	GO:1903800~positive regulation of production of miRNAs involved in gene silencing by miRNA	2	1.4184397163120568	0.08307199391538707	MAP2K1, EGFR	140	12	19308	22.985714285714288	1	0.4151694374807991	0.3782062108303746
GOTERM_BP_DIRECT	GO:0042770~signal transduction in response to DNA damage	2	1.4184397163120568	0.08307199391538707	GRB2, MAPK14	140	12	19308	22.985714285714288	1	0.4151694374807991	0.3782062108303746
GOTERM_BP_DIRECT	GO:0045793~positive regulation of cell size	2	1.4184397163120568	0.08307199391538707	HSP90AA1, HSP90AB1	140	12	19308	22.985714285714288	1	0.4151694374807991	0.3782062108303746
GOTERM_BP_DIRECT	GO:0046425~regulation of JAK-STAT cascade	2	1.4184397163120568	0.08307199391538707	JAK2, JAK3	140	12	19308	22.985714285714288	1	0.4151694374807991	0.3782062108303746
GOTERM_BP_DIRECT	GO:0071394~cellular response to testosterone stimulus	2	1.4184397163120568	0.08307199391538707	AR, IGF1R	140	12	19308	22.985714285714288	1	0.4151694374807991	0.3782062108303746
GOTERM_BP_DIRECT	GO:0035690~cellular response to drug	3	2.127659574468085	0.08406402066403719	DPEP1, REN, EGFR	140	67	19308	6.175266524520255	1	0.41916590624013056	0.3818468673183382
INTERPRO	IPR018338:Carbonic anhydrase, alpha-class, conserved site	2	1.4184397163120568	0.08408110356700409	CA1, CA2	141	12	19204	22.699763593380613	0.9999999999999986	0.49556892859946344	0.4535283768159614
INTERPRO	IPR011074:CRAL/TRIO, N-terminal domain	2	1.4184397163120568	0.08408110356700409	SEC14L2, TTPA	141	12	19204	22.699763593380613	0.9999999999999986	0.49556892859946344	0.4535283768159614
BBID	72.IAP_interaction_with_cell_death_pathways	4	2.8368794326241136	0.08521420264867285	CASP7, CASP3, XIAP, BCL2L1	29	15	388	3.5678160919540227	0.9937596843626686	0.924083232314113	0.924083232314113
GOTERM_MF_DIRECT	GO:0004726~non-membrane spanning protein tyrosine phosphatase activity	2	1.4184397163120568	0.08551391347057317	PTPN1, PTPN11	141	12	18869	22.303782505910164	1	0.3656456989776232	0.325837497879253
GOTERM_BP_DIRECT	GO:0010595~positive regulation of endothelial cell migration	3	2.127659574468085	0.08621701667218179	LCN2, KDR, TEK	140	68	19308	6.084453781512605	1	0.4279427775140868	0.3898423191213687
GOTERM_BP_DIRECT	GO:0050680~negative regulation of epithelial cell proliferation	3	2.127659574468085	0.08621701667218179	AR, TGFB2, PPARD	140	68	19308	6.084453781512605	1	0.4279427775140868	0.3898423191213687
UP_SEQ_FEATURE	CROSSLNK:Glycyl lysine isopeptide (Lys-Gly) (interchain with G-Cter in SUMO2); alternate	6	4.25531914893617	0.08723985723007097	ESRRA, HSPA8, PARP1, ANXA5, NR3C1, PPIA	141	345	20559	2.535800185013876	1	1	0.9829497016197783
GOTERM_BP_DIRECT	GO:0042531~positive regulation of tyrosine phosphorylation of STAT protein	3	2.127659574468085	0.08838658755128799	KIT, JAK2, IL2	140	69	19308	5.996273291925466	1	0.43185389907371385	0.39340522701299774
GOTERM_BP_DIRECT	GO:2000318~positive regulation of T-helper 17 type immune response	2	1.4184397163120568	0.08967714486762915	PRKCQ, JAK2	140	13	19308	21.217582417582417	1	0.43185389907371385	0.39340522701299774
GOTERM_BP_DIRECT	GO:0060396~growth hormone receptor signaling pathway	2	1.4184397163120568	0.08967714486762915	PIK3R1, JAK2	140	13	19308	21.217582417582417	1	0.43185389907371385	0.39340522701299774
GOTERM_BP_DIRECT	GO:0043114~regulation of vascular permeability	2	1.4184397163120568	0.08967714486762915	SRC, TEK	140	13	19308	21.217582417582417	1	0.43185389907371385	0.39340522701299774
GOTERM_BP_DIRECT	GO:0033148~positive regulation of intracellular estrogen receptor signaling pathway	2	1.4184397163120568	0.08967714486762915	AR, PARP1	140	13	19308	21.217582417582417	1	0.43185389907371385	0.39340522701299774
GOTERM_BP_DIRECT	GO:0071168~protein localization to chromatin	2	1.4184397163120568	0.08967714486762915	PLK1, ESR1	140	13	19308	21.217582417582417	1	0.43185389907371385	0.39340522701299774
GOTERM_BP_DIRECT	GO:0033690~positive regulation of osteoblast proliferation	2	1.4184397163120568	0.08967714486762915	BMP2, IGF1R	140	13	19308	21.217582417582417	1	0.43185389907371385	0.39340522701299774
GOTERM_BP_DIRECT	GO:0051974~negative regulation of telomerase activity	2	1.4184397163120568	0.08967714486762915	SRC, PPARG	140	13	19308	21.217582417582417	1	0.43185389907371385	0.39340522701299774
GOTERM_BP_DIRECT	GO:0038066~p38MAPK cascade	2	1.4184397163120568	0.08967714486762915	MAPKAPK2, MAPK14	140	13	19308	21.217582417582417	1	0.43185389907371385	0.39340522701299774
GOTERM_BP_DIRECT	GO:1903265~positive regulation of tumor necrosis factor-mediated signaling pathway	2	1.4184397163120568	0.08967714486762915	ADAM17, CASP1	140	13	19308	21.217582417582417	1	0.43185389907371385	0.39340522701299774
GOTERM_BP_DIRECT	GO:0045056~transcytosis	2	1.4184397163120568	0.08967714486762915	SRC, IGF1R	140	13	19308	21.217582417582417	1	0.43185389907371385	0.39340522701299774
GOTERM_BP_DIRECT	GO:0035313~wound healing, spreading of epidermal cells	2	1.4184397163120568	0.08967714486762915	MMP12, ADAM17	140	13	19308	21.217582417582417	1	0.43185389907371385	0.39340522701299774
GOTERM_BP_DIRECT	GO:0050435~beta-amyloid metabolic process	2	1.4184397163120568	0.08967714486762915	MME, REN	140	13	19308	21.217582417582417	1	0.43185389907371385	0.39340522701299774
GOTERM_BP_DIRECT	GO:0042742~defense response to bacterium	5	3.546099290780142	0.09006280612079451	SYK, NR1H4, LCN2, S100A9, ELANE	140	235	19308	2.9343465045592705	1	0.43185389907371385	0.39340522701299774
GOTERM_BP_DIRECT	GO:0006909~phagocytosis	3	2.127659574468085	0.09057238727704783	ITGAL, MET, ELANE	140	70	19308	5.910612244897959	1	0.43185389907371385	0.39340522701299774
GOTERM_BP_DIRECT	GO:1901224~positive regulation of NIK/NF-kappaB signaling	3	2.127659574468085	0.09057238727704783	MMP8, EGFR, NR3C2	140	70	19308	5.910612244897959	1	0.43185389907371385	0.39340522701299774
GOTERM_BP_DIRECT	GO:0007623~circadian rhythm	3	2.127659574468085	0.09057238727704783	GSK3B, TYMS, EGFR	140	70	19308	5.910612244897959	1	0.43185389907371385	0.39340522701299774
GOTERM_BP_DIRECT	GO:0006469~negative regulation of protein kinase activity	3	2.127659574468085	0.09057238727704783	PDPK1, GSTP1, PPIA	140	70	19308	5.910612244897959	1	0.43185389907371385	0.39340522701299774
GOTERM_MF_DIRECT	GO:0050660~flavin adenine dinucleotide binding	3	2.127659574468085	0.09073869005971519	MAOA, NOS3, GSR	141	68	18869	5.903942428035044	1	0.3752660026732966	0.334410429801607
GOTERM_MF_DIRECT	GO:0031072~heat shock protein binding	3	2.127659574468085	0.09073869005971519	HSPA8, HSP90AB1, APOA2	141	68	18869	5.903942428035044	1	0.3752660026732966	0.334410429801607
INTERPRO	IPR000562:Fibronectin, type II, collagen-binding	2	1.4184397163120568	0.09076246275817593	MMP2, MMP9	141	13	19204	20.953627932351335	0.9999999999999999	0.5269641494467229	0.48226024987926314
UP_SEQ_FEATURE	CARBOHYD:N-linked (GlcNAc...) (high mannose) asparagine	2	1.4184397163120568	0.09125597050593649	BMP2, EGFR	141	14	20559	20.829787234042556	1	1	0.9829497016197783
GOTERM_MF_DIRECT	GO:0034236~protein kinase A catalytic subunit binding	2	1.4184397163120568	0.09230333130270602	GSK3B, CSK	141	13	18869	20.58810692853246	1	0.3752660026732966	0.334410429801607
GOTERM_MF_DIRECT	GO:0005542~folic acid binding	2	1.4184397163120568	0.09230333130270602	DHFR, TYMS	141	13	18869	20.58810692853246	1	0.3752660026732966	0.334410429801607
GOTERM_MF_DIRECT	GO:0031994~insulin-like growth factor I binding	2	1.4184397163120568	0.09230333130270602	INSR, IGF1R	141	13	18869	20.58810692853246	1	0.3752660026732966	0.334410429801607
GOTERM_MF_DIRECT	GO:0019841~retinol binding	2	1.4184397163120568	0.09230333130270602	RBP4, CRABP2	141	13	18869	20.58810692853246	1	0.3752660026732966	0.334410429801607
GOTERM_BP_DIRECT	GO:0014070~response to organic cyclic compound	3	2.127659574468085	0.09277407387845092	CTSK, PPARA, DUSP6	140	71	19308	5.827364185110664	1	0.4404241982160012	0.4012124981453705
GOTERM_BP_DIRECT	GO:0009791~post-embryonic development	3	2.127659574468085	0.09277407387845092	SOD2, TGFBR1, FGFR2	140	71	19308	5.827364185110664	1	0.4404241982160012	0.4012124981453705
KEGG_PATHWAY	hsa04725:Cholinergic synapse	5	3.546099290780142	0.09278228654848258	MAP2K1, AKT2, MAPK1, PIK3R1, JAK2	125	113	8164	2.889911504424779	0.9999999999800007	0.18483400391154406	0.10447139351522054
PIR_SUPERFAMILY	PIRSF000636:tyrosine-protein kinase, Jak/Tyk2 type	2	1.4184397163120568	0.09356373503358345	JAK2, JAK3	44	4	1774	20.15909090909091	0.9760769604552141	0.5925703218793619	0.5925703218793619
PIR_SUPERFAMILY	PIRSF000628:fibroblast growth factor receptor	2	1.4184397163120568	0.09356373503358345	FGFR2, FGFR1	44	4	1774	20.15909090909091	0.9760769604552141	0.5925703218793619	0.5925703218793619
GOTERM_MF_DIRECT	GO:0009055~electron carrier activity	3	2.127659574468085	0.09529686292753341	GSR, AKR1B1, CYP19A1	141	70	18869	5.735258358662614	1	0.38428653668338675	0.3424488895444696
KEGG_PATHWAY	hsa04137:Mitophagy - animal	4	2.8368794326241136	0.09607795870527168	MAPK10, MAPK8, SRC, BCL2L1	125	72	8164	3.6284444444444444	0.9999999999920359	0.18990409025338856	0.1073370944910457
GOTERM_CC_DIRECT	GO:0005815~microtubule organizing center	4	2.8368794326241136	0.0961178037700962	MAP2K1, MAPK1, NR3C1, BCL2L1	141	160	20562	3.6457446808510636	0.9999999999903602	0.42325559204024815	0.3676084424891398
BIOCARTA	h_PparaPathway:Mechanism of Gene Regulation by Peroxisome Proliferators via PPARa(alpha)	6	4.25531914893617	0.09619102693601443	HSP90AA1, APOA2, MAPK1, NR1H3, PIK3R1, PPARA	78	52	1623	2.4008875739644973	0.9999999990098226	0.42521978804067007	0.3837349306708486
GOTERM_BP_DIRECT	GO:0045723~positive regulation of fatty acid biosynthetic process	2	1.4184397163120568	0.0962350550463669	NR1H2, NR1H3	140	14	19308	19.70204081632653	1	0.449991813188913	0.40992829241853707
GOTERM_BP_DIRECT	GO:0010447~response to acidic pH	2	1.4184397163120568	0.0962350550463669	SRC, CTSS	140	14	19308	19.70204081632653	1	0.449991813188913	0.40992829241853707
GOTERM_BP_DIRECT	GO:0003222~ventricular trabecula myocardium morphogenesis	2	1.4184397163120568	0.0962350550463669	TGFB2, TGFBR1	140	14	19308	19.70204081632653	1	0.449991813188913	0.40992829241853707
GOTERM_BP_DIRECT	GO:0006691~leukotriene metabolic process	2	1.4184397163120568	0.0962350550463669	MAPKAPK2, DPEP1	140	14	19308	19.70204081632653	1	0.449991813188913	0.40992829241853707
GOTERM_BP_DIRECT	GO:0045667~regulation of osteoblast differentiation	2	1.4184397163120568	0.0962350550463669	ESRRA, FGFR2	140	14	19308	19.70204081632653	1	0.449991813188913	0.40992829241853707
GOTERM_BP_DIRECT	GO:1902176~negative regulation of oxidative stress-induced intrinsic apoptotic signaling pathway	2	1.4184397163120568	0.0962350550463669	SOD2, PPIA	140	14	19308	19.70204081632653	1	0.449991813188913	0.40992829241853707
GOTERM_BP_DIRECT	GO:0070102~interleukin-6-mediated signaling pathway	2	1.4184397163120568	0.0962350550463669	SRC, JAK2	140	14	19308	19.70204081632653	1	0.449991813188913	0.40992829241853707
UP_SEQ_FEATURE	DOMAIN:Tyrosine-protein phosphatase	3	2.127659574468085	0.09688560144013403	PTPN1, PTPN11, DUSP6	141	77	20559	5.680851063829787	1	1	0.9829497016197783
UP_KW_BIOLOGICAL_PROCESS	KW-0391~Immunity	14	9.929078014184398	0.09733089664410176	ITK, SYK, SRC, NR1H4, IL2, CD1A, ZAP70, HCK, LCN2, CSK, PRKCQ, JAK2, JAK3, S100A9	110	902	11223	1.5835718605119935	0.9996235559142747	0.6813162765087123	0.6459232231835844
INTERPRO	IPR017857:Coagulation factor, subgroup, Gla domain	2	1.4184397163120568	0.09739542899797451	F10, F2	141	14	19204	19.456940222897668	1	0.5571591452972365	0.5098937165188078
KEGG_PATHWAY	hsa04726:Serotonergic synapse	5	3.546099290780142	0.09741309387842569	CYP2C9, MAP2K1, MAOA, CASP3, MAPK1	125	115	8164	2.8396521739130436	0.9999999999945207	0.1910504864437341	0.10798505755515406
UP_SEQ_FEATURE	DOMAIN:Protein kinase 2	2	1.4184397163120568	0.09744843407868382	JAK2, JAK3	141	15	20559	19.44113475177305	1	1	0.9829497016197783
UP_SEQ_FEATURE	DOMAIN:Protein kinase 1	2	1.4184397163120568	0.09744843407868382	JAK2, JAK3	141	15	20559	19.44113475177305	1	1	0.9829497016197783
GOTERM_CC_DIRECT	GO:0045177~apical part of cell	3	2.127659574468085	0.09898430900327965	CA2, DPEP1, REN	141	78	20562	5.608837970540098	0.9999999999956567	0.42836313034177914	0.3720444717709477
KEGG_PATHWAY	hsa04115:p53 signaling pathway	4	2.8368794326241136	0.09913738350969269	CASP3, CDK2, MDM2, BCL2L1	125	73	8164	3.578739726027397	0.9999999999966224	0.1929366002150173	0.10905112186066196

## Sheet: Sheet2
Category	Term	Count	%	PValue	Genes	List Total	Pop Hits	Pop Total	Fold Enrichment	Bonferroni	Benjamini	FDR
KEGG_PATHWAY	hsa05200:Pathways in cancer	44	31.20567375886525	4.9954637115229154E-21	GSK3B, HSP90AB1, GSTP1, XIAP, PIK3R1, EGFR, IGF1R, RXRB, CASP7, MAPK8, CASP3, AKT2, HMOX1, MAPK1, JAK2, JAK3, NQO1, TGFB2, MAP2K1, HSP90AA1, MMP2, F2, MMP9, ESR1, TGFBR1, IL2, PGF, ESR2, MAPK10, CCNA2, AR, BMP2, KIT, CDK2, RARA, MDM2, RARB, GRB2, PPARG, MET, FGFR2, FGFR1, BCL2L1, PPARD	125	531	8164	5.411917137476459	1.2638523190152977E-18	1.2638523190152977E-18	7.143513107477769E-19
KEGG_PATHWAY	hsa05215:Prostate cancer	19	13.47517730496454	3.284498389108763E-15	GSK3B, MAP2K1, HSP90AA1, HSP90AB1, PDPK1, GSTP1, MMP3, PIK3R1, MMP9, EGFR, IGF1R, AR, AKT2, CDK2, MDM2, MAPK1, GRB2, FGFR2, FGFR1	125	97	8164	12.793072164948454	8.426592756904938E-13	4.154890462222585E-13	2.3484163482127653E-13
KEGG_PATHWAY	hsa05417:Lipid and atherosclerosis	24	17.02127659574468	8.713532979358714E-14	HSPA8, GSK3B, HSP90AA1, HSP90AB1, NOS3, PDPK1, SRC, MMP3, PIK3R1, MAPK14, SOD2, MMP9, MAPK10, RXRB, CYP2C9, CASP7, MAPK8, CASP3, AKT2, CASP1, MAPK1, PPARG, JAK2, BCL2L1	125	215	8164	7.290641860465116	2.204958438056792E-11	7.348412812592515E-12	4.153450720160987E-12
KEGG_PATHWAY	hsa04068:FoxO signaling pathway	18	12.76595744680851	8.808957824982986E-12	TGFB2, MAP2K1, PDPK1, INSR, PLK1, PIK3R1, MAPK14, SOD2, EGFR, TGFBR1, IGF1R, MAPK10, MAPK8, AKT2, CDK2, MDM2, MAPK1, GRB2	125	131	8164	8.974167938931298	2.228665252346218E-9	5.571665824301738E-10	3.1492024224314173E-10
KEGG_PATHWAY	hsa04151:PI3K-Akt signaling pathway	27	19.148936170212767	1.2066953694220278E-11	GSK3B, HSP90AB1, PIK3R1, EGFR, IGF1R, AKT2, KDR, MAPK1, JAK2, JAK3, MAP2K1, HSP90AA1, SYK, NOS3, PDPK1, INSR, IL2, PGF, KIT, CDK2, MDM2, GRB2, TEK, MET, FGFR2, FGFR1, BCL2L1	125	354	8164	4.981423728813559	3.052926467184136E-9	5.971027811146387E-10	3.374928762821871E-10
KEGG_PATHWAY	hsa01522:Endocrine resistance	16	11.347517730496454	1.4160540263588272E-11	MAP2K1, SRC, MMP2, PIK3R1, MAPK14, ESR1, MMP9, EGFR, ESR2, IGF1R, MAPK10, MAPK8, AKT2, MDM2, MAPK1, GRB2	125	98	8164	10.663183673469389	3.5826220878831805E-9	5.971027811146387E-10	3.374928762821871E-10
KEGG_PATHWAY	hsa01521:EGFR tyrosine kinase inhibitor resistance	14	9.929078014184398	1.3715207732038638E-10	GSK3B, MAP2K1, SRC, PIK3R1, EGFR, IGF1R, AKT2, KDR, MAPK1, GRB2, JAK2, MET, FGFR2, BCL2L1	125	79	8164	11.574278481012659	3.469947251755201E-8	4.9570679374368225E-9	2.801821008116464E-9
KEGG_PATHWAY	hsa05205:Proteoglycans in cancer	20	14.184397163120568	1.9418565584165522E-10	TGFB2, MAP2K1, PDPK1, SRC, MMP2, PTPN11, PIK3R1, MAPK14, ESR1, MMP9, EGFR, IGF1R, CASP3, AKT2, MDM2, KDR, MAPK1, GRB2, MET, FGFR1	125	205	8164	6.371902439024391	4.912897266784455E-8	5.9902230163191685E-9	3.3857782266151824E-9
KEGG_PATHWAY	hsa04915:Estrogen signaling pathway	17	12.056737588652481	2.1309093733941707E-10	HSPA8, MAP2K1, HSP90AA1, HSP90AB1, NOS3, SRC, MMP2, PIK3R1, ESR1, MMP9, EGFR, ESR2, AKT2, RARA, MAPK1, GRB2, PGR	125	138	8164	8.04568115942029	5.391201884918928E-8	5.9902230163191685E-9	3.3857782266151824E-9
KEGG_PATHWAY	hsa04014:Ras signaling pathway	21	14.893617021276595	3.096055949763674E-10	MAP2K1, INSR, PLA2G2A, PTPN11, PIK3R1, EGFR, PGF, IGF1R, MAPK10, ZAP70, MAPK8, AKT2, KIT, KDR, MAPK1, GRB2, TEK, MET, FGFR2, FGFR1, BCL2L1	125	236	8164	5.811661016949153	7.833020443381855E-8	7.833021552902096E-9	4.427360008162054E-9
KEGG_PATHWAY	hsa04010:MAPK signaling pathway	23	16.312056737588655	4.0379589154447135E-10	HSPA8, TGFB2, MAP2K1, INSR, MAPK14, EGFR, TGFBR1, PGF, DUSP6, IGF1R, MAPK10, MAPK8, CASP3, AKT2, KIT, MAPKAPK2, KDR, MAPK1, GRB2, TEK, MET, FGFR2, FGFR1	125	294	8164	5.109442176870748	1.0216035384313926E-7	9.28730550552284E-9	5.249346590078127E-9
KEGG_PATHWAY	hsa04917:Prolactin signaling pathway	13	9.219858156028367	4.4480311538258957E-10	GSK3B, MAP2K1, SRC, PIK3R1, MAPK14, ESR1, ESR2, MAPK10, MAPK8, AKT2, MAPK1, GRB2, JAK2	125	70	8164	12.129371428571428	1.125351737352176E-7	9.377932349316263E-9	5.300570458309192E-9
KEGG_PATHWAY	hsa04659:Th17 cell differentiation	15	10.638297872340425	6.943894723377772E-10	HSP90AA1, HSP90AB1, RORA, MAPK14, TGFBR1, IL2, MAPK10, RXRB, ZAP70, MAPK8, RARA, MAPK1, PRKCQ, JAK2, JAK3	125	108	8164	9.071111111111112	1.756805116936988E-7	1.3513887423189047E-8	7.638284195715548E-9
KEGG_PATHWAY	hsa05161:Hepatitis B	17	12.056737588652481	2.348881693085541E-9	TGFB2, MAP2K1, SRC, PIK3R1, MAPK14, MMP9, TGFBR1, MAPK10, CCNA2, MAPK8, CASP3, AKT2, CDK2, MAPK1, GRB2, JAK2, JAK3	125	162	8164	6.853728395061729	5.942668802605411E-7	4.2447647739331564E-8	2.3992148722230883E-8
KEGG_PATHWAY	hsa05207:Chemical carcinogenesis - receptor activation	19	13.47517730496454	2.538632811020242E-9	MAP2K1, HSP90AA1, HSP90AB1, SRC, VDR, NR1I3, XIAP, PIK3R1, ESR1, EGFR, ESR2, RXRB, AR, AKT2, MAPK1, GRB2, PGR, JAK2, PPARA	125	212	8164	5.85343396226415	6.422739080580442E-7	4.281827341254141E-8	2.4201632798392973E-8
KEGG_PATHWAY	hsa04914:Progesterone-mediated oocyte maturation	14	9.929078014184398	3.6234362283654816E-9	MAP2K1, HSP90AA1, HSP90AB1, PLK1, PIK3R1, MAPK14, IGF1R, MAPK10, CCNA2, MAPK8, AKT2, CDK2, MAPK1, PGR	125	102	8164	8.964392156862745	9.167289445333182E-7	5.7295585361029175E-8	3.238446129101649E-8
KEGG_PATHWAY	hsa04660:T cell receptor signaling pathway	14	9.929078014184398	4.61966659355916E-9	GSK3B, ITK, MAP2K1, PDPK1, PIK3R1, MAPK14, IL2, MAPK10, ZAP70, MAPK8, AKT2, MAPK1, GRB2, PRKCQ	125	104	8164	8.792	1.1687749538191738E-6	6.875150871590985E-8	3.88595484046447E-8
KEGG_PATHWAY	hsa04931:Insulin resistance	14	9.929078014184398	7.389164392100315E-9	PTPN1, GSK3B, NOS3, PDPK1, NR1H2, INSR, NR1H3, PTPN11, PIK3R1, MAPK10, MAPK8, AKT2, PRKCQ, PPARA	125	108	8164	8.46637037037037	1.8694568505450704E-6	9.876428738822379E-8	5.5823292871604754E-8
KEGG_PATHWAY	hsa04926:Relaxin signaling pathway	15	10.638297872340425	7.41708087105238E-9	MAP2K1, NOS3, SRC, MMP2, PIK3R1, MAPK14, MMP9, EGFR, TGFBR1, MAPK10, MAPK8, MMP13, AKT2, MAPK1, GRB2	125	129	8164	7.594418604651162	1.8765196984071864E-6	9.876428738822379E-8	5.5823292871604754E-8
KEGG_PATHWAY	hsa04657:IL-17 signaling pathway	13	9.219858156028367	1.4687685524208476E-8	GSK3B, HSP90AA1, HSP90AB1, MMP3, MAPK14, MMP9, MAPK10, MAPK8, MMP13, CASP3, LCN2, MAPK1, S100A9	125	94	8164	9.032510638297872	3.7159775576611764E-6	1.7806351652852817E-7	1.0064459629873332E-7
KEGG_PATHWAY	hsa04210:Apoptosis	15	10.638297872340425	1.4779975680233564E-8	MAP2K1, PARP1, PDPK1, XIAP, PIK3R1, CTSS, MAPK10, CASP7, MAPK8, CASP3, CTSK, AKT2, MAPK1, CTSB, BCL2L1	125	136	8164	7.2035294117647055	3.7393268853547212E-6	1.7806351652852817E-7	1.0064459629873332E-7
KEGG_PATHWAY	hsa05418:Fluid shear stress and atherosclerosis	15	10.638297872340425	1.9607787137386733E-8	NQO1, HSP90AA1, HSP90AB1, NOS3, SRC, GSTP1, MMP2, PIK3R1, MAPK14, MMP9, MAPK10, MAPK8, AKT2, KDR, HMOX1	125	139	8164	7.048057553956834	4.960757898464507E-6	2.2548955207994742E-7	1.2745061639301376E-7
KEGG_PATHWAY	hsa04625:C-type lectin receptor signaling pathway	13	9.219858156028367	4.677962902182275E-8	SYK, SRC, PTPN11, PIK3R1, MAPK14, IL2, MAPK10, MAPK8, AKT2, MAPKAPK2, MDM2, CASP1, MAPK1	125	104	8164	8.164	1.1835176392582802E-5	5.145759192400502E-7	2.9084725870089795E-7
KEGG_PATHWAY	hsa05210:Colorectal cancer	12	8.51063829787234	5.9305229697265205E-8	MAPK10, GSK3B, TGFB2, MAP2K1, MAPK8, AKT2, CASP3, MAPK1, GRB2, PIK3R1, EGFR, TGFBR1	125	86	8164	9.113302325581396	1.5004111003080745E-5	6.119104865621546E-7	3.4586244892643523E-7
KEGG_PATHWAY	hsa05415:Diabetic cardiomyopathy	17	12.056737588652481	6.046546309902714E-8	GSK3B, TGFB2, PARP1, NOS3, CMA1, MMP2, INSR, GSR, PIK3R1, MAPK14, MMP9, TGFBR1, MAPK10, MAPK8, AKT2, REN, PPARA	125	203	8164	5.4694778325123155	1.529764561181146E-5	6.119104865621546E-7	3.4586244892643523E-7
KEGG_PATHWAY	hsa04015:Rap1 signaling pathway	17	12.056737588652481	9.71515355945289E-8	MAP2K1, SRC, INSR, PIK3R1, ITGAL, MAPK14, EGFR, PGF, IGF1R, AKT2, KIT, KDR, MAPK1, TEK, MET, FGFR2, FGFR1	125	210	8164	5.287161904761905	2.4579037629757217E-5	9.453591732852234E-7	5.343334457699089E-7
KEGG_PATHWAY	hsa05223:Non-small cell lung cancer	11	7.801418439716312	1.0982485425897858E-7	RXRB, MAP2K1, PDPK1, AKT2, MAPK1, RARB, GRB2, PIK3R1, JAK3, MET, EGFR	125	72	8164	9.978222222222222	2.7785303622462898E-5	1.029099560278577E-6	5.816649688531089E-7
KEGG_PATHWAY	hsa05225:Hepatocellular carcinoma	15	10.638297872340425	2.1674246222026155E-7	NQO1, GSK3B, TGFB2, MAP2K1, GSTP1, PIK3R1, EGFR, TGFBR1, IGF1R, AKT2, HMOX1, MAPK1, GRB2, MET, BCL2L1	125	168	8164	5.831428571428571	5.483434542163934E-5	1.945072469862423E-6	1.0993887873135435E-6
KEGG_PATHWAY	hsa05208:Chemical carcinogenesis - reactive oxygen species	17	12.056737588652481	2.2295297085379552E-7	NQO1, PTPN1, MAP2K1, PDPK1, SRC, PTPN11, PIK3R1, MAPK14, SOD2, EGFR, MAPK10, MAPK8, AKT2, HMOX1, MAPK1, GRB2, MET	125	223	8164	4.978941704035875	5.6405517065427624E-5	1.945072469862423E-6	1.0993887873135435E-6
KEGG_PATHWAY	hsa04933:AGE-RAGE signaling pathway in diabetic complications	12	8.51063829787234	2.8699501823361057E-7	MAPK10, TGFB2, MAPK8, NOS3, AKT2, CASP3, MMP2, MAPK1, PIK3R1, JAK2, MAPK14, TGFBR1	125	100	8164	7.83744	7.260711399859066E-5	2.420324653770116E-6	1.3680095869135438E-6
KEGG_PATHWAY	hsa04510:Focal adhesion	16	11.347517730496454	3.305106939924453E-7	GSK3B, MAP2K1, PDPK1, SRC, XIAP, PIK3R1, EGFR, PGF, IGF1R, MAPK10, MAPK8, AKT2, KDR, MAPK1, GRB2, MET	125	201	8164	5.198965174129354	8.361572341997192E-5	2.697393728389957E-6	1.5246138464812801E-6
KEGG_PATHWAY	hsa05226:Gastric cancer	14	9.929078014184398	3.5509639582173413E-7	GSK3B, TGFB2, MAP2K1, PIK3R1, EGFR, TGFBR1, RXRB, AKT2, CDK2, MAPK1, RARB, GRB2, MET, FGFR2	125	149	8164	6.136697986577182	8.983536866069564E-5	2.8074808794655856E-6	1.5868370188283743E-6
KEGG_PATHWAY	hsa04380:Osteoclast differentiation	13	9.219858156028367	4.722277862922389E-7	TGFB2, MAP2K1, SYK, PIK3R1, MAPK14, TGFBR1, MAPK10, MAPK8, CTSK, AKT2, MAPK1, GRB2, PPARG	125	128	8164	6.633249999999999	1.1946652145478076E-4	3.6204130282404984E-6	2.0463204072663684E-6
KEGG_PATHWAY	hsa05221:Acute myeloid leukemia	10	7.092198581560284	6.54664021966726E-7	CCNA2, MAP2K1, AKT2, KIT, RARA, MAPK1, GRB2, PIK3R1, DUSP6, PPARD	125	67	8164	9.748059701492537	1.6561633588041413E-4	4.871470516399462E-6	2.7534398570953478E-6
KEGG_PATHWAY	hsa04664:Fc epsilon RI signaling pathway	10	7.092198581560284	7.449671894717168E-7	MAPK10, MAP2K1, MAPK8, SYK, PDPK1, AKT2, MAPK1, GRB2, PIK3R1, MAPK14	125	68	8164	9.604705882352942	1.8845900851560682E-4	5.38504854103841E-6	3.043723088413014E-6
KEGG_PATHWAY	hsa05145:Toxoplasmosis	12	8.51063829787234	9.119555003105214E-7	MAPK10, HSPA8, TGFB2, MAPK8, PDPK1, AKT2, CASP3, MAPK1, XIAP, JAK2, MAPK14, BCL2L1	125	112	8164	6.997714285714286	2.306982318603934E-4	6.409020599404497E-6	3.622489904011238E-6
KEGG_PATHWAY	hsa05120:Epithelial cell signaling in Helicobacter pylori infection	10	7.092198581560284	9.583570945410012E-7	MAPK10, ADAM17, MAPK8, SRC, CASP3, PTPN11, CSK, MAPK14, MET, EGFR	125	70	8164	9.330285714285713	2.424350689784749E-4	6.553090403212792E-6	3.703920662685491E-6
KEGG_PATHWAY	hsa05135:Yersinia infection	13	9.219858156028367	9.859319454026739E-7	GSK3B, MAP2K1, SRC, WAS, PIK3R1, MAPK14, IL2, MAPK10, ZAP70, MAPK8, AKT2, CASP1, MAPK1	125	137	8164	6.197489051094891	2.4940979736076674E-4	6.56423111018096E-6	3.7102175840153253E-6
KEGG_PATHWAY	hsa04520:Adherens junction	10	7.092198581560284	1.0835686373993391E-6	PTPN1, SRC, INSR, WAS, MAPK1, MET, EGFR, TGFBR1, FGFR1, IGF1R	125	71	8164	9.198873239436619	2.741054400191567E-4	7.02930423748802E-6	3.9730850037975764E-6
KEGG_PATHWAY	hsa04722:Neurotrophin signaling pathway	12	8.51063829787234	1.6750620958180971E-6	MAPK10, GSK3B, MAP2K1, MAPK8, PDPK1, AKT2, MAPKAPK2, MAPK1, GRB2, PTPN11, PIK3R1, MAPK14	125	119	8164	6.586084033613445	4.2370127842805694E-4	1.0594767756049464E-5	5.988346992549697E-6
KEGG_PATHWAY	hsa05212:Pancreatic cancer	10	7.092198581560284	1.944827286314648E-6	MAPK10, TGFB2, MAP2K1, MAPK8, AKT2, MAPK1, PIK3R1, EGFR, TGFBR1, BCL2L1	125	76	8164	8.593684210526316	4.91920749203234E-4	1.1715269129466807E-5	6.621673855785587E-6
KEGG_PATHWAY	hsa05220:Chronic myeloid leukemia	10	7.092198581560284	1.944827286314648E-6	TGFB2, MAP2K1, AKT2, MDM2, MAPK1, GRB2, PTPN11, PIK3R1, TGFBR1, BCL2L1	125	76	8164	8.593684210526316	4.91920749203234E-4	1.1715269129466807E-5	6.621673855785587E-6
KEGG_PATHWAY	hsa05224:Breast cancer	13	9.219858156028367	2.0913931384541938E-6	GSK3B, MAP2K1, PIK3R1, ESR1, EGFR, ESR2, IGF1R, AKT2, KIT, MAPK1, GRB2, PGR, FGFR1	125	147	8164	5.775891156462585	5.289830564325637E-4	1.2305173582067697E-5	6.9550981116034815E-6
KEGG_PATHWAY	hsa04370:VEGF signaling pathway	9	6.382978723404255	2.6181368843233615E-6	MAP2K1, SRC, NOS3, AKT2, MAPKAPK2, KDR, MAPK1, PIK3R1, MAPK14	125	59	8164	9.962847457627118	6.621701673454883E-4	1.5054287084859329E-5	8.508944874050924E-6
KEGG_PATHWAY	hsa04012:ErbB signaling pathway	10	7.092198581560284	5.011459501203029E-6	MAPK10, GSK3B, MAP2K1, MAPK8, SRC, AKT2, MAPK1, GRB2, PIK3R1, EGFR	125	85	8164	7.683764705882353	0.001267098982130288	2.8175538973430364E-5	1.592530463715629E-5
KEGG_PATHWAY	hsa05166:Human T-cell leukemia virus 1 infection	15	10.638297872340425	6.176061563213118E-6	TGFB2, MAP2K1, XIAP, PIK3R1, ITGAL, TGFBR1, IL2, MAPK10, CCNA2, MAPK8, AKT2, CDK2, MAPK1, JAK3, BCL2L1	125	222	8164	4.412972972972973	0.0015613282575254184	3.396833859767215E-5	1.919949572911904E-5
KEGG_PATHWAY	hsa04668:TNF signaling pathway	11	7.801418439716312	6.950622849844459E-6	MAPK10, MAP2K1, CASP7, MAPK8, AKT2, CASP3, MMP3, MAPK1, PIK3R1, MAPK14, MMP9	125	112	8164	6.414571428571429	0.0017569684131253371	3.6940679654505095E-5	2.0879514587328967E-5
KEGG_PATHWAY	hsa05167:Kaposi sarcoma-associated herpesvirus infection	14	9.929078014184398	7.008508392949583E-6	GSK3B, MAP2K1, SYK, SRC, PIK3R1, MAPK14, MAPK10, HCK, MAPK8, CASP3, AKT2, MAPKAPK2, MAPK1, JAK2	125	194	8164	4.713237113402062	0.0017715877196479157	3.6940679654505095E-5	2.0879514587328967E-5
KEGG_PATHWAY	hsa05235:PD-L1 expression and PD-1 checkpoint pathway in cancer	10	7.092198581560284	7.352196335069765E-6	ZAP70, MAP2K1, AKT2, MAPK1, PRKCQ, PTPN11, PIK3R1, JAK2, MAPK14, EGFR	125	89	8164	7.338426966292134	0.0018583835736343257	3.7961340260666334E-5	2.1456409712550537E-5
KEGG_PATHWAY	hsa05230:Central carbon metabolism in cancer	9	6.382978723404255	9.695100441070423E-6	MAP2K1, AKT2, KIT, MAPK1, PIK3R1, MET, EGFR, FGFR2, FGFR1	125	70	8164	8.397257142857141	0.0024498664688979988	4.905720823181634E-5	2.772798726146141E-5
KEGG_PATHWAY	hsa04550:Signaling pathways regulating pluripotency of stem cells	12	8.51063829787234	1.0089802680839083E-5	GSK3B, MAP2K1, AKT2, MAPK1, GRB2, PIK3R1, JAK2, MAPK14, JAK3, FGFR2, FGFR1, IGF1R	125	143	8164	5.480727272727273	0.002549477504465769	5.005333486769192E-5	2.829101535999978E-5
KEGG_PATHWAY	hsa05218:Melanoma	9	6.382978723404255	1.1984372464010662E-5	MAP2K1, AKT2, MDM2, MAPK1, PIK3R1, MET, EGFR, FGFR1, IGF1R	125	72	8164	8.163999999999998	0.003027472337163717	5.830858141143649E-5	3.2957024276029324E-5
KEGG_PATHWAY	hsa01524:Platinum drug resistance	9	6.382978723404255	1.3289901949412717E-5	PDPK1, AKT2, CASP3, GSTP1, MDM2, MAPK1, XIAP, PIK3R1, BCL2L1	125	73	8164	8.052164383561642	0.003356721108513039	6.344047534342298E-5	3.585765997671733E-5
KEGG_PATHWAY	hsa05231:Choline metabolism in cancer	10	7.092198581560284	1.62307172832607E-5	MAPK10, MAP2K1, MAPK8, PDPK1, AKT2, WAS, MAPK1, GRB2, PIK3R1, EGFR	125	98	8164	6.664489795918367	0.0040979850464416545	7.604391616046217E-5	4.2981343916782965E-5
KEGG_PATHWAY	hsa04932:Non-alcoholic fatty liver disease	12	8.51063829787234	2.166159002625477E-5	MAPK10, GSK3B, CASP7, MAPK8, AKT2, CASP3, INSR, NR1H3, PPARG, PIK3R1, MAPK14, PPARA	125	155	8164	5.056412903225806	0.005465451410993083	9.964331412077194E-5	5.632013406826241E-5
KEGG_PATHWAY	hsa05213:Endometrial cancer	8	5.673758865248227	2.4885736744043465E-5	GSK3B, MAP2K1, PDPK1, AKT2, MAPK1, GRB2, PIK3R1, EGFR	125	58	8164	9.00855172413793	0.006276390395437814	1.1243020350433923E-4	6.354750632853955E-5
KEGG_PATHWAY	hsa05219:Bladder cancer	7	4.964539007092199	3.164759599152285E-5	MAP2K1, SRC, MMP2, MDM2, MAPK1, MMP9, EGFR	125	41	8164	11.150829268292684	0.007974998100523933	1.4047090852377684E-4	7.939660046996082E-5
KEGG_PATHWAY	hsa04062:Chemokine signaling pathway	13	9.219858156028367	3.234238220309634E-5	CCL24, GSK3B, ITK, MAP2K1, SRC, WAS, PIK3R1, HCK, AKT2, MAPK1, GRB2, JAK2, JAK3	125	192	8164	4.422166666666667	0.008149367412710884	1.4107970167902368E-4	7.974070094901338E-5
KEGG_PATHWAY	hsa04066:HIF-1 signaling pathway	10	7.092198581560284	3.822615976619904E-5	MAP2K1, NOS3, AKT2, INSR, HMOX1, MAPK1, TEK, PIK3R1, EGFR, IGF1R	125	109	8164	5.991926605504587	0.009624785658667867	1.6391895628556537E-4	9.26498448570587E-5
KEGG_PATHWAY	hsa04910:Insulin signaling pathway	11	7.801418439716312	4.0916930205338496E-5	MAPK10, GSK3B, PTPN1, MAP2K1, MAPK8, PDPK1, AKT2, INSR, MAPK1, GRB2, PIK3R1	125	137	8164	5.244029197080292	0.010298795587743048	1.7253305569917734E-4	9.751868365605674E-5
KEGG_PATHWAY	hsa05162:Measles	11	7.801418439716312	4.633438618234785E-5	MAPK10, HSPA8, GSK3B, MAPK8, AKT2, CASP3, CDK2, PIK3R1, JAK3, IL2, BCL2L1	125	139	8164	5.168575539568345	0.011654426155519593	1.921737656415411E-4	1.0861995449304497E-4
KEGG_PATHWAY	hsa04140:Autophagy - animal	11	7.801418439716312	5.235314403973029E-5	MAPK10, MAP2K1, MAPK8, PDPK1, AKT2, MAPK1, PRKCQ, PIK3R1, CTSB, BCL2L1, IGF1R	125	141	8164	5.095262411347518	0.013158354034634723	2.1363460390406072E-4	1.2074999351099084E-4
KEGG_PATHWAY	hsa04658:Th1 and Th2 cell differentiation	9	6.382978723404255	7.235059260166163E-5	MAPK10, ZAP70, MAPK8, MAPK1, PRKCQ, JAK2, MAPK14, JAK3, IL2	125	92	8164	6.3892173913043475	0.01813883664785987	2.905507925114348E-4	1.64224360984724E-4
KEGG_PATHWAY	hsa05211:Renal cell carcinoma	8	5.673758865248227	7.777982661549563E-5	TGFB2, MAP2K1, AKT2, MAPK1, GRB2, PTPN11, PIK3R1, MET	125	69	8164	7.572405797101449	0.019486692676357498	2.9816193824867246E-4	1.685263129231627E-4
KEGG_PATHWAY	hsa04920:Adipocytokine signaling pathway	8	5.673758865248227	7.777982661549563E-5	RXRB, MAPK10, MAPK8, AKT2, PRKCQ, PTPN11, JAK2, PPARA	125	69	8164	7.572405797101449	0.019486692676357498	2.9816193824867246E-4	1.685263129231627E-4
KEGG_PATHWAY	hsa04912:GnRH signaling pathway	9	6.382978723404255	7.816498581483274E-5	MAPK10, MAP2K1, MAPK8, SRC, MMP2, MAPK1, GRB2, MAPK14, EGFR	125	93	8164	6.320516129032258	0.019582241862325378	2.9816193824867246E-4	1.685263129231627E-4
KEGG_PATHWAY	hsa04072:Phospholipase D signaling pathway	11	7.801418439716312	7.895988088008322E-5	MAP2K1, SYK, AKT2, INSR, KIT, MAPK1, GRB2, PTPN11, PIK3R1, F2, EGFR	125	148	8164	4.854270270270271	0.019779407822816952	2.9816193824867246E-4	1.685263129231627E-4
KEGG_PATHWAY	hsa04935:Growth hormone synthesis, secretion and action	10	7.092198581560284	8.150893790051267E-5	MAPK10, GSK3B, MAP2K1, MAPK8, AKT2, MAPK1, GRB2, PIK3R1, JAK2, MAPK14	125	120	8164	5.442666666666667	0.020411410176518263	3.0326119542396627E-4	1.7140850176137223E-4
KEGG_PATHWAY	hsa05152:Tuberculosis	12	8.51063829787234	8.578565358076662E-5	MAPK10, TGFB2, MAPK8, SYK, SRC, VDR, AKT2, CASP3, MAPK1, JAK2, MAPK14, CTSS	125	180	8164	4.354133333333333	0.02147084926723708	3.1424676741505827E-4	1.7761773810416335E-4
KEGG_PATHWAY	hsa04919:Thyroid hormone signaling pathway	10	7.092198581560284	8.694574592511493E-5	RXRB, GSK3B, MAP2K1, PDPK1, SRC, AKT2, MDM2, MAPK1, PIK3R1, ESR1	125	121	8164	5.397685950413223	0.021758033519938658	3.1424676741505827E-4	1.7761773810416335E-4
KEGG_PATHWAY	hsa04215:Apoptosis - multiple species	6	4.25531914893617	1.0808456115917546E-4	MAPK10, CASP7, MAPK8, CASP3, XIAP, BCL2L1	125	32	8164	12.246	0.026976331575764623	3.851463939897379E-4	2.176914400811562E-4
KEGG_PATHWAY	hsa04218:Cellular senescence	11	7.801418439716312	1.2267288682834716E-4	CCNA2, TGFB2, MAP2K1, AKT2, CDK2, MAPKAPK2, MDM2, MAPK1, PIK3R1, MAPK14, TGFBR1	125	156	8164	4.605333333333333	0.030561406065456986	4.310588939940532E-4	2.4364198356185618E-4
KEGG_PATHWAY	hsa05160:Hepatitis C	11	7.801418439716312	1.2935626378003185E-4	GSK3B, MAP2K1, AKT2, CASP3, CDK2, MAPK1, NR1H3, GRB2, PIK3R1, PPARA, EGFR	125	157	8164	4.576	0.03219944547554299	4.4770886351734124E-4	2.530528359011059E-4
KEGG_PATHWAY	hsa05214:Glioma	8	5.673758865248227	1.3272001882925135E-4	MAP2K1, AKT2, MDM2, MAPK1, GRB2, PIK3R1, EGFR, IGF1R	125	75	8164	6.966613333333334	0.033022830290530325	4.4770886351734124E-4	2.530528359011059E-4
KEGG_PATHWAY	hsa03320:PPAR signaling pathway	8	5.673758865248227	1.3272001882925135E-4	RXRB, FABP5, PDPK1, APOA2, NR1H3, PPARG, PPARA, PPARD	125	75	8164	6.966613333333334	0.033022830290530325	4.4770886351734124E-4	2.530528359011059E-4
KEGG_PATHWAY	hsa05142:Chagas disease	9	6.382978723404255	1.5020835022681427E-4	MAPK10, TGFB2, MAPK8, AKT2, MAPK1, PIK3R1, MAPK14, TGFBR1, IL2	125	102	8164	5.762823529411764	0.03729241857036636	5.000356922024212E-4	2.8262886950571633E-4
KEGG_PATHWAY	hsa05202:Transcriptional misregulation in cancer	12	8.51063829787234	1.5980536898294888E-4	RXRB, CCNA2, MMP3, MDM2, RARA, PPARG, MET, MMP9, ELANE, DUSP6, BCL2L1, IGF1R	125	193	8164	4.0608497409326425	0.03962744264222451	5.250747838011177E-4	2.967813995397622E-4
KEGG_PATHWAY	hsa05169:Epstein-Barr virus infection	12	8.51063829787234	2.382530920438658E-4	MAPK10, CCNA2, MAPK8, SYK, AKT2, CASP3, CDK2, MDM2, PIK3R1, ITGAL, MAPK14, JAK3	125	202	8164	3.879920792079208	0.05850403267755022	7.727952857320263E-4	4.3679733541375395E-4
KEGG_PATHWAY	hsa05131:Shigellosis	13	9.219858156028367	3.555561992033438E-4	GSK3B, SRC, PIK3R1, MAPK14, EGFR, MAPK10, MAPK8, AKT2, MDM2, CASP1, MAPK1, PRKCQ, BCL2L1	125	247	8164	3.4374736842105262	0.0860429632226648	0.0011386799797271643	6.436017276718755E-4
KEGG_PATHWAY	hsa04071:Sphingolipid signaling pathway	9	6.382978723404255	4.3338915196107573E-4	MAPK10, MAP2K1, MAPK8, PDPK1, NOS3, AKT2, MAPK1, PIK3R1, MAPK14	125	119	8164	4.9395630252100835	0.10387128601393192	0.001370593193076902	7.746831091304229E-4
KEGG_PATHWAY	hsa05222:Small cell lung cancer	8	5.673758865248227	4.734940286319377E-4	RXRB, AKT2, CASP3, CDK2, RARB, XIAP, PIK3R1, BCL2L1	125	92	8164	5.679304347826087	0.11292199591578722	0.0014789381388133364	8.359215567205814E-4
KEGG_PATHWAY	hsa04650:Natural killer cell mediated cytotoxicity	9	6.382978723404255	6.353907156146795E-4	ZAP70, MAP2K1, SYK, CASP3, MAPK1, GRB2, PTPN11, PIK3R1, ITGAL	125	126	8164	4.665142857142857	0.14854186259964597	0.001960412817689194	0.0011080594186938923
KEGG_PATHWAY	hsa04217:Necroptosis	10	7.092198581560284	6.750102137440594E-4	MAPK10, HSP90AA1, MAPK8, HSP90AB1, PARP1, CASP1, XIAP, JAK2, PPIA, JAK3	125	159	8164	4.107672955974842	0.157039558831639	0.0020575612539427356	0.0011629694044024157
KEGG_PATHWAY	hsa05171:Coronavirus disease - COVID-19	12	8.51063829787234	7.722222372140764E-4	MAPK10, ADAM17, MAPK8, SYK, MMP3, CASP1, MAPK1, PIK3R1, F2, MAPK14, EGFR, IL2	125	232	8164	3.378206896551724	0.1775336427853479	0.0023258598335138252	0.001314616427638249
KEGG_PATHWAY	hsa04620:Toll-like receptor signaling pathway	8	5.673758865248227	9.883202431331675E-4	MAPK10, MAP2K1, MAPK8, AKT2, CTSK, MAPK1, PIK3R1, MAPK14	125	104	8164	5.024	0.22133056249129457	0.002936912728710532	0.0016599941510103008
KEGG_PATHWAY	hsa05133:Pertussis	7	4.964539007092199	9.983181607474535E-4	MAPK10, CASP7, MAPK8, CASP3, CASP1, MAPK1, MAPK14	125	76	8164	6.015578947368422	0.22329965043558386	0.002936912728710532	0.0016599941510103008
KEGG_PATHWAY	hsa05203:Viral carcinogenesis	11	7.801418439716312	0.0010436739712716171	CCNA2, SYK, SRC, CASP3, CDK2, MAPKAPK2, MDM2, MAPK1, GRB2, PIK3R1, JAK3	125	204	8164	3.521725490196078	0.23217036623832465	0.003035051893468036	0.0017154641136993248
KEGG_PATHWAY	hsa04662:B cell receptor signaling pathway	7	4.964539007092199	0.001485164522342251	GSK3B, MAP2K1, SYK, AKT2, MAPK1, GRB2, PIK3R1	125	82	8164	5.575414634146342	0.3134154658636895	0.004269848001733972	0.002413392348806158
KEGG_PATHWAY	hsa04621:NOD-like receptor signaling pathway	10	7.092198581560284	0.0018893057874347088	MAPK10, HSP90AA1, MAPK8, HSP90AB1, CASP1, MAPK1, XIAP, MAPK14, CTSB, BCL2L1	125	184	8164	3.549565217391305	0.3802545641013618	0.005370723193494172	0.0030356261528445318
KEGG_PATHWAY	hsa05163:Human cytomegalovirus infection	11	7.801418439716312	0.0021737793740483667	GSK3B, MAP2K1, SRC, AKT2, CASP3, MDM2, MAPK1, GRB2, PIK3R1, MAPK14, EGFR	125	225	8164	3.193031111111111	0.42337595994759003	0.006110735351491519	0.0034538938943212937
KEGG_PATHWAY	hsa04960:Aldosterone-regulated sodium reabsorption	5	3.546099290780142	0.002272637178483706	PDPK1, INSR, MAPK1, PIK3R1, NR3C2	125	37	8164	8.825945945945946	0.4376503980865162	0.006318430836883271	0.0035712869947601097
KEGG_PATHWAY	hsa04613:Neutrophil extracellular trap formation	10	7.092198581560284	0.0023523783505630283	MAP2K1, SYK, SRC, AKT2, CASP1, MAPK1, PIK3R1, ITGAL, MAPK14, ELANE	125	190	8164	3.4374736842105267	0.44890762460736366	0.006465330803432929	0.0036543174106360033
KEGG_PATHWAY	hsa04152:AMPK signaling pathway	8	5.673758865248227	0.0023765840502737645	CCNA2, PDPK1, AKT2, INSR, PPARG, HMGCR, PIK3R1, IGF1R	125	121	8164	4.318148760330579	0.4522801744220374	0.006465330803432929	0.0036543174106360033
KEGG_PATHWAY	hsa04213:Longevity regulating pathway - multiple species	6	4.25531914893617	0.002416538368713876	HSPA8, AKT2, INSR, PIK3R1, SOD2, IGF1R	125	62	8164	6.320516129032258	0.45780204643087696	0.006504087311538411	0.0036762232630434496
KEGG_PATHWAY	hsa04150:mTOR signaling pathway	9	6.382978723404255	0.002513761550417602	GSK3B, MAP2K1, PDPK1, AKT2, INSR, MAPK1, GRB2, PIK3R1, IGF1R	125	156	8164	3.768	0.47100821022179906	0.0066945439184805606	0.003783872649575969
KEGG_PATHWAY	hsa04611:Platelet activation	8	5.673758865248227	0.0027295080134699316	SYK, SRC, NOS3, AKT2, MAPK1, PIK3R1, F2, MAPK14	125	124	8164	4.213677419354839	0.49918058799186893	0.007193390910498882	0.004065829645064585
KEGG_PATHWAY	hsa05130:Pathogenic Escherichia coli infection	10	7.092198581560284	0.0030024375402571573	MAPK10, CASP7, MAPK8, SRC, CASP3, CASP1, MAPK1, PTPN11, F2, MAPK14	125	197	8164	3.315329949238579	0.5326885542627382	0.007831099976134648	0.004426273899554366
KEGG_PATHWAY	hsa04630:JAK-STAT signaling pathway	9	6.382978723404255	0.0031746705262987386	AKT2, GRB2, PTPN11, PIK3R1, JAK2, JAK3, EGFR, IL2, BCL2L1	125	162	8164	3.6284444444444444	0.5526747330094539	0.008195833093403887	0.004632427400619588
KEGG_PATHWAY	hsa00670:One carbon pool by folate	4	2.8368794326241136	0.0032279281558370747	DHFR, MTHFD1, TYMS, GART	125	20	8164	13.0624	0.5586807471303106	0.008249149731583635	0.004662562891764663
KEGG_PATHWAY	hsa04666:Fc gamma R-mediated phagocytosis	7	4.964539007092199	0.0034860794469249103	HCK, MAP2K1, SYK, AKT2, WAS, MAPK1, PIK3R1	125	97	8164	4.713237113402062	0.5866741463086371	0.008819781000720022	0.004985093609102621
KEGG_PATHWAY	hsa04114:Oocyte meiosis	8	5.673758865248227	0.0037093768835907625	AR, MAP2K1, PLK1, CDK2, MAPK1, PGR, MAPK14, IGF1R	125	131	8164	3.988519083969466	0.6094570160710792	0.00929180546087587	0.005251890043103753
KEGG_PATHWAY	hsa05132:Salmonella infection	11	7.801418439716312	0.004503050171884353	MAPK10, MAP2K1, CASP7, HSP90AA1, MAPK8, HSP90AB1, AKT2, CASP3, CASP1, MAPK1, MAPK14	125	249	8164	2.885269076305221	0.6807703466954722	0.011169330328301386	0.006313099750779043
KEGG_PATHWAY	hsa04930:Type II diabetes mellitus	5	3.546099290780142	0.0050563848862383125	MAPK10, MAPK8, INSR, MAPK1, PIK3R1	125	46	8164	7.09913043478261	0.7226598503665642	0.012420052196294107	0.007020029502253191
KEGG_PATHWAY	hsa04928:Parathyroid hormone synthesis, secretion and action	7	4.964539007092199	0.005390045446951759	RXRB, MAP2K1, MMP13, VDR, MAPK1, EGFR, FGFR1	125	106	8164	4.3130566037735845	0.7452238367491393	0.01311232209691149	0.0074113124895586685
KEGG_PATHWAY	hsa04670:Leukocyte transendothelial migration	7	4.964539007092199	0.007641668427566152	ITK, MMP2, PTPN11, PIK3R1, ITGAL, MAPK14, MMP9	125	114	8164	4.010385964912281	0.8564062204837712	0.01841278202070701	0.010407224620399617
KEGG_PATHWAY	hsa04211:Longevity regulating pathway	6	4.25531914893617	0.011215931755965487	AKT2, INSR, PPARG, PIK3R1, SOD2, IGF1R	125	89	8164	4.40305617977528	0.9423672369006271	0.02677010126659687	0.0151309268028591
KEGG_PATHWAY	hsa05170:Human immunodeficiency virus 1 infection	9	6.382978723404255	0.015232363363373453	MAPK10, MAP2K1, MAPK8, AKT2, CASP3, MAPK1, PIK3R1, MAPK14, BCL2L1	125	212	8164	2.7726792452830185	0.9794201036565334	0.03601670963489237	0.020357270663200037
KEGG_PATHWAY	hsa04929:GnRH secretion	5	3.546099290780142	0.015984971444930496	MAP2K1, AKT2, MAPK1, PIK3R1, ESR2	125	64	8164	5.1025	0.9830395244337358	0.03744627569969829	0.02116528626504686
KEGG_PATHWAY	hsa04750:Inflammatory mediator regulation of TRP channels	6	4.25531914893617	0.016485329000133966	MAPK10, MAPK8, SRC, PRKCQ, PIK3R1, MAPK14	125	98	8164	3.9986938775510206	0.9850874062562923	0.038264112266365995	0.02162754171577208
KEGG_PATHWAY	hsa04810:Regulation of actin cytoskeleton	9	6.382978723404255	0.01773713165342257	MAP2K1, SRC, MAPK1, PIK3R1, ITGAL, F2, EGFR, FGFR2, FGFR1	125	218	8164	2.696366972477064	0.989195244252011	0.04079540280287191	0.02305827114944934
KEGG_PATHWAY	hsa05216:Thyroid cancer	4	2.8368794326241136	0.018251230159763532	RXRB, MAP2K1, MAPK1, PPARG	125	37	8164	7.060756756756757	0.990535611981585	0.04159965072450607	0.023512846061677344
KEGG_PATHWAY	hsa05206:MicroRNAs in cancer	11	7.801418439716312	0.019291501021904436	TGFB2, MAP2K1, CASP3, MDM2, HMOX1, MAPK1, GRB2, PIK3R1, MET, MMP9, EGFR	125	310	8164	2.317522580645161	0.992762233592207	0.043578122844123414	0.02463111291189584
KEGG_PATHWAY	hsa04360:Axon guidance	8	5.673758865248227	0.020657336759816187	GSK3B, PDPK1, SRC, MAPK1, PTPN11, PIK3R1, MET, EPHB4	125	182	8164	2.870857142857143	0.9949128732371556	0.04587724792138316	0.025930618390346997
KEGG_PATHWAY	hsa04064:NF-kappa B signaling pathway	6	4.25531914893617	0.020788405797811063	ZAP70, SYK, PARP1, XIAP, PRKCQ, BCL2L1	125	104	8164	3.768	0.9950822505545021	0.04587724792138316	0.025930618390346997
KEGG_PATHWAY	hsa04936:Alcoholic liver disease	7	4.964539007092199	0.020853294509719615	MAPK10, GSK3B, MAPK8, AKT2, CASP3, MAPK14, PPARA	125	142	8164	3.219605633802817	0.9951640138387147	0.04587724792138316	0.025930618390346997
KEGG_PATHWAY	hsa05165:Human papillomavirus infection	11	7.801418439716312	0.028777170334688008	CCNA2, GSK3B, MAP2K1, AKT2, CASP3, CDK2, MDM2, MAPK1, GRB2, PIK3R1, EGFR	125	331	8164	2.1704894259818728	0.9993810190931599	0.06276400081617298	0.03547530480914125
KEGG_PATHWAY	hsa04612:Antigen processing and presentation	5	3.546099290780142	0.030557639348247297	HSPA8, HSP90AA1, HSP90AB1, CTSS, CTSB	125	78	8164	4.1866666666666665	0.9996108973846329	0.0660776303855262	0.037348225870080035
KEGG_PATHWAY	hsa05010:Alzheimer disease	12	8.51063829787234	0.03135394451031383	MAPK10, GSK3B, ADAM17, MAP2K1, CASP7, MAPK8, MME, AKT2, CASP3, INSR, MAPK1, PIK3R1	125	384	8164	2.041	0.9996839368152085	0.06722498272126609	0.037996729364193876
KEGG_PATHWAY	hsa04110:Cell cycle	6	4.25531914893617	0.04257210712734934	CCNA2, GSK3B, TGFB2, PLK1, CDK2, MDM2	125	126	8164	3.1100952380952385	0.9999834103528427	0.09051044624554103	0.0511580783126971
KEGG_PATHWAY	hsa04540:Gap junction	5	3.546099290780142	0.04456872326641916	MAP2K1, SRC, MAPK1, GRB2, EGFR	125	88	8164	3.710909090909091	0.9999902172288675	0.09396572488670041	0.05311106189248283
KEGG_PATHWAY	hsa05164:Influenza A	7	4.964539007092199	0.04564779181672689	MAP2K1, AKT2, CASP3, CASP1, MAPK1, PIK3R1, JAK2	125	171	8164	2.673590643274854	0.9999926498411238	0.09544538288951986	0.05394739032885905
KEGG_PATHWAY	hsa04614:Renin-angiotensin system	3	2.127659574468085	0.04703763866221337	MME, CMA1, REN	125	23	8164	8.518956521739131	0.9999949164838026	0.09754526706180312	0.0551342813827583
KEGG_PATHWAY	hsa04728:Dopaminergic synapse	6	4.25531914893617	0.050249861202239024	MAPK10, GSK3B, MAPK8, MAOA, AKT2, MAPK14	125	132	8164	2.9687272727272727	0.9999978364371241	0.10335947060297947	0.05842057034081447
KEGG_PATHWAY	hsa05323:Rheumatoid arthritis	5	3.546099290780142	0.052722140918317756	TGFB2, CTSK, MMP3, TEK, ITGAL	125	93	8164	3.511397849462366	0.9999988811321308	0.10757017461559995	0.06080053347838258
KEGG_PATHWAY	hsa05134:Legionellosis	4	2.8368794326241136	0.055334046781839466	HSPA8, CASP7, CASP3, CASP1	125	57	8164	4.583298245614035	0.9999994435827461	0.11199611068644308	0.06330214951842435
KEGG_PATHWAY	hsa01523:Antifolate resistance	3	2.127659574468085	0.07555277325207753	DHFR, TYMS, GART	125	30	8164	6.5312	0.9999999976655888	0.15170517168869535	0.0857464013892626
KEGG_PATHWAY	hsa04725:Cholinergic synapse	5	3.546099290780142	0.09278228654848258	MAP2K1, AKT2, MAPK1, PIK3R1, JAK2	125	113	8164	2.889911504424779	0.9999999999800007	0.18483400391154406	0.10447139351522054
KEGG_PATHWAY	hsa04137:Mitophagy - animal	4	2.8368794326241136	0.09607795870527168	MAPK10, MAPK8, SRC, BCL2L1	125	72	8164	3.6284444444444444	0.9999999999920359	0.18990409025338856	0.1073370944910457
KEGG_PATHWAY	hsa04726:Serotonergic synapse	5	3.546099290780142	0.09741309387842569	CYP2C9, MAP2K1, MAOA, CASP3, MAPK1	125	115	8164	2.8396521739130436	0.9999999999945207	0.1910504864437341	0.10798505755515406
KEGG_PATHWAY	hsa04115:p53 signaling pathway	4	2.8368794326241136	0.09913738350969269	CASP3, CDK2, MDM2, BCL2L1	125	73	8164	3.578739726027397	0.9999999999966224	0.1929366002150173	0.10905112186066196
